# Supplementary material for: Inhibition of Toxoplasma gondii proliferation by dimethyl itaconate: Evidence from in vitro and in vivo studies
Source: PLoS Negl Trop Dis. 2026 Jun 18;20(6):e0014454. doi: 10.1371/journal.pntd.0014454 (PMC13309054; doi:10.1371/journal.pntd.0014454)
Supplement: S1 Data — (XLS) [file pntd.0014454.s001.xls]

## Sheet: figure 1A
The 50% cytotoxic concentration (CC50) of DI
	Cell viability (%)
DI Concentration (μg/mL)	1	2	3	average	SD
45	107.327	105.219	108.942	107.163	1.8669
60	93.8753	103.352	100.961	99.3961	4.92841
75	91.7092	92.4383	92.4799	92.2091	0.433463
90	67.1508	69.651	68.8867	68.5628	1.28116
105	50.3812	50.0209	50.6869	50.363	0.333363
120	26.2974	28.7228	20.76	25.2601	4.08149
135	14.4623	15.5933	12.3357	14.1304	1.65396
150	10.7792	9.14595	9.11969	9.68161	0.950618
165	7.85529	7.13472	7.99722	7.66241	0.462469

## Sheet: figure 1B
Cytotoxicity of DI on BHK-21 cells
	Cell viability (%)
DI Concentration (μg/mL)	1	2	3	average	SD
0	98.7725	100.618	100.028	99.8061	0.94236
45	107.327	105.219	108.942	107.163	1.8669
60	93.8753	103.352	100.961	99.3961	4.9284
73	93.2176	94.6821	95.3793	94.4263	1.10331
75	91.7092	92.4383	92.4799	92.2091	0.433463
90	67.1508	69.651	68.8867	68.5628	1.28116
105	50.3812	50.0209	50.6869	50.363	0.333363
120	26.2974	28.7228	20.76	25.2601	4.08149
135	14.4623	15.5933	12.3357	14.1304	1.65396

## Sheet: figure 3F
Quantitative analysis of relative plaque areas
	Control					Tg					57 μg/mL					65 μg/mL					73 μg/mL
	1	2	3	average	SD	1	2	3	average	SD	1	2	3	average	SD	1	2	3	average	SD	1	2	3	average	SD
Proportion of plaque area (%)	3.962	4.235	3.306	3.83433	0.477477	34.182	36.284	30.125	33.5303	3.13079	15.322	16.253	15.331	15.6353	0.534934	7.558	8.216	7.224	7.666	0.504742	5.888	5.274	6.013	5.725	0.395546

## Sheet: figure 4
Effects of DI on T. gondii tachyzoite proliferation
	Tg					57 μg/mL					65 μg/mL					73 μg/mL
	1	2	3	average	SD	1	2	3	average	SD	1	2	3	average	SD	1	2	3	average	SD
Number of T.gondii	133430594	7.0173e+07	137068981	1.13558e+08	3.76161e+07	3.75171e+07	4.40599e+07	43735080	4.17707e+07	3.68727e+06	3.49137e+07	43566456	3.23389e+07	3.69397e+07	5.8816e+06	22604134	8420241	22506756	1.78437e+07	8.16111e+06

## Sheet: figure 5
Effects of DI on the mitochondria of T. gondii tachyzoites
	Tg					57 μg/mL					65 μg/mL					73 μg/mL
	1	2	3	average	SD	1	2	3	average	SD	1	2	3	average	SD	1	2	3	average	SD
ATP (nM)	90.516	92.505	77.164	86.7283	8.34244	53.205	57.088	59.55	56.6143	3.19891	65.705	51.122	53.205	56.6773	7.88726	59.55	33.887	45.346	46.261	12.8559
	Tg					Tg+CCCP					57 μg/mL					65 μg/mL					73 μg/mL
	1	2	3	average	SD	1	2	3	average	SD	1	2	3	average	SD	1	2	3	average	SD	1	2	3	average	SD
JC-1 monomers (%)	22.3	23.1	24.6	23.3333	1.16762	45.3	46.2	47.4	46.3	1.05357	47.1	48.6	50.1	48.6	1.5	48.3	49.2	51.9	49.8	1.8735	52.9	54.7	55.8	54.4667	1.46401
	Tg					Tg+Rousp					57 μg/mL					65 μg/mL					73 μg/mL
	1	2	3	average	SD	1	2	3	average	SD	1	2	3	average	SD	1	2	3	average	SD	1	2	3	average	SD
FITC fluorescece (%)	29.7	31.6	32.1	31.1333	1.26623	42.1	43.1	45.7	43.6333	1.85831	42.5	43.3	44.2	43.3333	0.85049	43.9	45.2	45.1	44.7333	0.723418	44.7	44.9	43.2	44.2667	0.929157

## Sheet: figure 7
Effects of DI on cytokine production in host cells
	Control					Tg					57 μg/mL					65 μg/mL					73 μg/mL
	1	2	3	average	SD	1	2	3	average	SD	1	2	3	average	SD	1	2	3	average	SD	1	2	3	average	SD
TNF-α (ng/50μL)	92.5638	93.4586	90.0668	92.0298	1.75783	110.816	107.099	99.4026	105.773	5.82128	107.521	91.0285	99.8102	99.4532	8.25199	90.2561	100.963	103.805	98.3415	7.1449	102.661	99.6638	99.3865	100.57	1.81556
	1	2	3	average	SD	1	2	3	average	SD	1	2	3	average	SD	1	2	3	average	SD	1	2	3	average	SD
IFN-γ (ng/50μL)	65.2848	50.3433	53.8827	56.5036	7.80793	77.1794	82.6594	71.4245	77.0878	5.61801	58.8772	55.8954	52.4135	55.7287	3.23505	78.8128	57.3578	73.6624	69.9443	11.2003	55.7356	44.1417	65.7356	55.2043	10.8068
	1	2	3	average	SD	1	2	3	average	SD	1	2	3	average	SD	1	2	3	average	SD	1	2	3	average	SD
IL-12 (ng/50μL)	2.26969	2.8412	3.55514	2.88868	0.644039	6.53128	8.64328	7.55514	7.57657	1.05616	6.95065	7.03954	4.26969	6.08663	1.57414	7.33531	7.99611	5.10021	6.81054	1.51759	3.61355	2.64512	3.37313	3.2106	0.504258

## Sheet: figure 8A
Pearson correlation coefficients between biological replicates
R^2	Tg_1	Tg_2	Tg_3	Tg_DI_1	Tg_DI_2	Tg_DI_3
Tg_1	1	0.99	0.991	0.965	0.961	0.954
Tg_2	0.99	1	0.989	0.955	0.948	0.94
Tg_3	0.991	0.989	1	0.967	0.96	0.954
Tg_DI_1	0.965	0.955	0.967	1	0.987	0.987
Tg_DI_2	0.961	0.948	0.96	0.987	1	0.99
Tg_DI_3	0.954	0.94	0.954	0.987	0.99	1

## Sheet: figure 8B
Normalized FPKM values for hierarchical clustering analysis
Gene_id	readcount_Tg_DI	readcount_Tg	log2FoldChange	pval	padj	chromosome	start	end	strand	length	gene_name	product
Novel00001	1027.9	845.779	0.28134	0.00047187	0.0013334	CM023081.1	7607	18971	-	6270	-	-
Novel00002	750.062	978.773	-0.38313	3.7157e-06	1.5309e-05	CM023081.1	1775020	1778933	-	3145	-	-
Novel00003	450.143	688.258	-0.61248	1.387e-10	1.062e-09	CM023081.1	1822687	1823876	-	1190	-	-
Novel00006	130.789	177.856	-0.44338	0.0090147	0.019243	CM023082.1	1502950	1503552	-	603	-	-
Novel00008	42.5688	19.4022	1.1323	0.0018604	0.0046593	CM023083.1	2204300	2205912	+	1088	-	-
Novel00013	6990.26	10402.8	-0.57339	1.7687e-23	4.7082e-22	CM023083.1	1871263	1874700	-	3438	-	-
Novel00014	993.793	1218.83	-0.29389	0.00025051	0.00074733	CM023083.1	2175416	2177544	-	1996	-	-
Novel00017	77.3443	107.941	-0.48126	0.020429	0.040057	CM023084.1	2021949	2022516	+	568	-	-
Novel00018	65.1537	103.54	-0.66729	0.0020033	0.0049704	CM023084.1	224148	227285	-	1815	-	-
Novel00019	210.654	354.824	-0.75153	1.71e-09	1.1327e-08	CM023084.1	493290	494387	-	1098	-	-
Novel00020	1469.52	2042.19	-0.47465	5.463e-11	4.375e-10	CM023085.1	320589	322403	-	1815	-	-
Novel00021	150.393	103.407	0.53958	0.0019225	0.004788	CM023085.1	462876	465571	-	1892	-	-
Novel00022	822.619	564.235	0.54347	4.4197e-08	2.446e-07	CM023085.1	524951	532529	-	6243	-	-
Novel00024	155.274	86.877	0.83636	1.1556e-05	4.3617e-05	CM023086.1	805	26021	+	16020	-	-
Novel00028	111.743	58.1337	0.93998	2.0042e-05	7.2504e-05	CM023086.1	805	24682	-	11940	-	-
Novel00032	115.27	36.4387	1.6597	3.4066e-10	2.4648e-09	CM023087.1	85339	93860	+	8522	-	-
Novel00033	11.3627	1.99182	2.499	0.004329	0.0099074	CM023087.1	943520	944324	+	805	-	-
Novel00035	1550.18	2128.01	-0.45713	2.2766e-10	1.6887e-09	CM023087.1	2256512	2258911	+	1192	-	-
Novel00038	126.611	47.2256	1.4235	1.0536e-08	6.358e-08	CM023087.1	18000	25598	-	7599	-	-
Novel00039	816.537	657.908	0.3116	0.00024357	0.00072849	CM023087.1	51402	63974	-	5308	-	-
Novel00040	571.074	759.742	-0.4106	6.9401e-06	2.726e-05	CM023087.1	794279	796884	-	1868	-	-
Novel00041	136.499	227.134	-0.7336	1.7791e-06	7.7879e-06	CM023087.1	1262468	1263549	-	1082	-	-
Novel00042	197.538	294.641	-0.57527	2.2232e-05	7.9685e-05	CM023087.1	1565616	1569116	-	3501	-	-
Novel00043	184.246	290.96	-0.65857	1.6613e-06	7.3174e-06	CM023087.1	2291071	2291893	-	823	-	-
Novel00045	133.741	175.654	-0.39363	0.013791	0.028186	CM023087.1	3252836	3253845	-	1010	-	-
Novel00048	26.1414	46.8841	-0.83756	0.0098753	0.020908	CM023088.1	4283434	4284766	+	1333	-	-
Novel00050	1784.4	1203.9	0.56795	3.2333e-14	3.7036e-13	CM023088.1	1708	24582	-	3168	-	-
Novel00051	137.051	67.909	1.009	3.8659e-06	1.5882e-05	CM023088.1	24989	29550	-	2299	-	-
Novel00052	10.4019	1.34704	2.9489	0.003451	0.0080791	CM023088.1	100114	101198	-	1085	-	-
Novel00053	3540.2	4874.63	-0.4618	2.3697e-11	1.9775e-10	CM023088.1	1098531	1101118	-	1413	-	-
Novel00054	216.566	132.268	0.71178	6.5049e-06	2.573e-05	CM023088.1	1324424	1325393	-	970	-	-
Novel00066	21.6043	8.7302	1.3059	0.015733	0.031707	CM023089.1	3589865	3590909	+	665	-	-
Novel00067	621.338	434.569	0.51575	2.2257e-07	1.1115e-06	CM023089.1	3666101	3670647	+	3811	-	-
Novel00069	343.712	202.227	0.76559	1.0029e-08	6.078e-08	CM023089.1	4973087	4976660	+	3574	-	-
Novel00071	24.462	48.2708	-0.97386	0.0036194	0.0084204	CM023089.1	8525717	8527106	+	1390	-	-
Novel00072	418.649	200.458	1.062	2.8222e-16	3.9469e-15	CM023089.1	9147829	9148504	+	676	-	-
Novel00073	92.5897	62.5123	0.5701	0.015758	0.031743	CM023089.1	9199775	9202799	+	1050	-	-
Novel00074	596.913	725.516	-0.28161	0.0035772	0.0083426	CM023089.1	9370827	9371725	+	899	-	-
Novel00078	588.264	282.478	1.057	2.4578e-15	3.1534e-14	CM023089.1	4917	25436	-	5567	-	-
Novel00081	153.531	218.858	-0.51073	0.001276	0.0032882	CM023089.1	568115	568880	-	766	-	-
Novel00084	122.989	37.3901	1.7162	1.9843e-13	2.0703e-12	CM023089.1	5096828	5098329	-	1502	-	-
Novel00085	88.1502	58.7243	0.58477	0.013637	0.027918	CM023089.1	6579936	6580500	-	565	-	-
Novel00089	600.726	738.309	-0.29813	0.0012789	0.0032935	CM023089.1	9106516	9107671	-	1156	-	-
Novel00098	109.98	158.97	-0.52768	0.0090061	0.01923	CM023090.1	6217627	6218909	+	911	-	-
Novel00100	169.188	48.0411	1.8148	3.8174e-15	4.8255e-14	CM023090.1	240851	241569	-	719	-	-
Novel00101	1676.6	821.792	1.0292	9.429e-36	5.266e-34	CM023090.1	284665	289582	-	3660	-	-
Novel00104	494.67	610.745	-0.30488	0.0023484	0.005722	CM023090.1	1763967	1768436	-	3573	-	-
Novel00108	377.641	471.782	-0.32029	0.0041597	0.00955	CM023090.1	3370172	3373226	-	1938	-	-
Novel00111	713.554	613.691	0.21689	0.015153	0.030633	CM023090.1	5244431	5248641	-	3610	-	-
Novel00113	214.292	273.148	-0.35062	0.007791	0.016841	CM023090.1	5918326	5922833	-	4508	-	-
Novel00115	387.236	515.078	-0.41145	8.6129e-05	0.00027773	CM023091.1	2001684	2002765	+	933	-	-
Novel00117	44.9518	73.2544	-0.70256	0.0054371	0.01215	CM023091.1	4112061	4112943	+	883	-	-
Novel00119	84.4984	139.654	-0.7236	9.4397e-05	0.00030222	CM023091.1	5208793	5210031	+	1027	-	-
Novel00122	89.2825	46.1681	0.94934	7.7024e-05	0.00025102	CM023091.1	7532939	7534506	+	1568	-	-
Novel00123	116.261	29.3913	1.9831	7.5293e-12	6.7299e-11	CM023091.1	7549332	7555796	+	6162	-	-
Novel00127	372.423	548.344	-0.5576	3.1927e-08	1.7913e-07	CM023091.1	3381831	3384243	-	2280	-	-
Novel00129	216.306	107.38	1.0101	1.2713e-08	7.5546e-08	CM023091.1	4657048	4660738	-	2894	-	-
Novel00136	264.876	432.342	-0.70502	2.5684e-08	1.4573e-07	CM023092.1	579490	581123	+	1634	-	-
Novel00137	152.36	88.4439	0.78321	2.6217e-05	9.3035e-05	CM023092.1	752903	756028	+	3018	-	-
Novel00143	90.1237	140.512	-0.63917	0.0006327	0.001739	CM023092.1	3625378	3628236	+	2400	-	-
Novel00144	83.2253	28.181	1.5629	5.3158e-08	2.9306e-07	CM023092.1	4079828	4084162	+	3879	-	TRZ15892.1 hypothetical protein HGM15179_011240 [Zosterops borbonicus]
Novel00148	108.875	75.5544	0.52428	0.012723	0.026317	CM023092.1	5519811	5521774	+	1500	-	-
Novel00150	2868.12	3927.53	-0.45342	1.1325e-13	1.2191e-12	CM023092.1	5585056	5587786	+	2392	-	-
Novel00158	270.458	158.998	0.76673	1.3287e-07	6.8644e-07	CM023092.1	4651337	4652077	-	741	-	-
Novel00161	598.518	472.195	0.34164	0.00041242	0.0011806	CM023093.1	4248109	4252087	+	3829	-	-
Novel00163	473.032	378.213	0.32273	0.012839	0.026512	CM023093.1	5423966	5427894	+	3345	-	-
Novel00166	584.894	756.219	-0.37024	4.6297e-05	0.00015693	CM023093.1	6256194	6259047	+	2112	-	XP_023248466.1 H/ACA ribonucleoprotein complex subunit 3 [Copidosoma floridanum]
Novel00171	108.801	59.3319	0.87523	4.5604e-05	0.00015485	CM023093.1	1086916	1087539	-	624	-	-
Novel00172	565.758	455.266	0.31331	0.0015478	0.003934	CM023093.1	4354055	4358830	-	4776	-	-
Novel00174	935.789	1272.81	-0.44403	1.2636e-08	7.514e-08	CM023093.1	5613397	5614765	-	1369	-	-
Novel00176	9.04621	1.36485	2.7412	0.010293	0.021738	JAAUHK010000002.1	87667	89257	+	1591	-	-
Novel00179	35.6045	18.9515	0.90885	0.020555	0.040285	JAAUHK010000071.1	2427	8059	+	3104	-	-
Novel00185	23.2129	10.6201	1.1196	0.023482	0.045233	JAAUHK010000148.1	9309	13601	-	2318	-	-
TGRH88_000030	52.646	22.225	1.2506	0.00031813	0.00093288	CM023083.1	156928	162462	-	1851	-	threonine synthase
TGRH88_000040	1348.52	1905.53	-0.49854	4.7165e-13	4.7583e-12	CM023083.1	164502	168378	+	1809	-	DEAD/DEAH box helicase
TGRH88_000060	394.629	309.832	0.34988	0.0022705	0.0055575	CM023083.1	175124	177400	+	612	-	hypothetical protein
TGRH88_000080	4989.69	5825.67	-0.22351	4.4422e-05	0.00015099	CM023083.1	182601	184721	+	2121	-	hypothetical protein
TGRH88_000110	2415.78	2147.51	0.16989	0.020084	0.039453	CM023083.1	208847	214145	-	2064	-	hypothetical protein
TGRH88_000130	11343.4	17948	-0.66188	2.8427e-29	1.0561e-27	CM023083.1	226510	228426	+	1341	-	putative transmembrane protein
TGRH88_000150	182.705	260.823	-0.51362	0.00035535	0.00103	CM023083.1	234495	236378	+	1308	-	putative transmembrane protein
TGRH88_000170	1594.28	2397.43	-0.58856	2.541e-14	2.9303e-13	CM023083.1	242447	244378	+	1356	-	hypothetical protein
TGRH88_000190	2383.44	1709.18	0.48001	3.8035e-09	2.4257e-08	CM023083.1	250445	252249	+	1301	-	putative transmembrane protein
TGRH88_000200	1578.88	2141.97	-0.43943	1.2205e-09	8.2572e-09	CM023083.1	253742	255984	-	1242	-	acetyltransferase, GNAT family protein
TGRH88_000220	6719.12	8115.19	-0.27235	2.6751e-07	1.3236e-06	CM023083.1	264714	269964	-	2376	-	hypothetical protein
TGRH88_000230	708.935	1047.26	-0.5626	4.7203e-11	3.8124e-10	CM023083.1	271596	273340	+	1245	-	putative mrna cleavage factor family protein
TGRH88_000240	2694.13	1901.2	0.50276	7.1951e-16	9.6823e-15	CM023083.1	275361	286592	-	8259	-	CW-type Zinc Finger protein
TGRH88_000250	7551.95	10821.3	-0.51891	1.7908e-17	2.7773e-16	CM023083.1	291203	293074	+	540	-	cyclophilin
TGRH88_000260	231.842	151.557	0.61424	3.2848e-05	0.00011438	CM023083.1	294585	315011	+	5802	-	hypothetical protein
TGRH88_000270	1094.33	1312.41	-0.26263	0.00034338	0.00099801	CM023083.1	316895	322381	-	1725	-	hypothetical protein
TGRH88_000300	527.019	767.898	-0.54369	3.1773e-08	1.7838e-07	CM023083.1	338082	346325	+	1848	-	Class-II DAHP synthetase family protein
TGRH88_000310	29.8494	15.0585	0.98866	0.016966	0.033905	CM023083.1	347462	350097	-	2001	-	hypothetical protein
TGRH88_000330	1952.17	1079.43	0.85428	3.1817e-27	1.0662e-25	CM023083.1	358906	375493	+	12114	-	hypothetical protein
TGRH88_000340	356.142	435.397	-0.28928	0.0067413	0.014805	CM023083.1	378630	380147	+	591	-	hypothetical protein
TGRH88_000350	571.456	225.369	1.342	2.3643e-22	5.7722e-21	CM023083.1	381338	388837	-	3210	-	aminopeptidase N protein
TGRH88_000360	2571.02	1475.06	0.80106	2.4102e-18	4.0462e-17	CM023083.1	391276	407309	-	7803	-	acetyl-CoA carboxylase ACC1
TGRH88_000370	3346.72	2987.07	0.1642	0.005824	0.012936	CM023083.1	410324	423781	-	4785	-	DNA gyrase/topoisomerase IV, A subunit domain-containing protein
TGRH88_000380	512.126	335.515	0.60919	1.1584e-06	5.215e-06	CM023083.1	427973	430122	+	1548	-	hypothetical protein
TGRH88_000400	943.137	1128.55	-0.25819	0.0011888	0.003082	CM023083.1	437621	442602	-	1935	-	hypothetical protein
TGRH88_000410	779.266	596.512	0.38637	0.00012154	0.00038253	CM023083.1	445294	451703	+	4041	-	hypothetical protein
TGRH88_000420	2394.28	1778.41	0.42894	4.1044e-11	3.3466e-10	CM023083.1	453743	455090	-	744	-	alba 1
TGRH88_000430	1098.49	833.761	0.39738	6.832e-07	3.1814e-06	CM023083.1	455244	456264	-	222	-	hypothetical protein
TGRH88_000440	1301.67	1014.5	0.35896	9.6262e-06	3.6919e-05	CM023083.1	458468	465822	-	2916	-	hypothetical protein
TGRH88_000450	7825.75	1873.66	2.0623	6.4294e-17	9.4236e-16	CM023083.1	468659	474872	-	5979	-	hypothetical protein
TGRH88_000460	1178.04	1411.16	-0.26014	0.00031824	0.0009329	CM023083.1	481308	486094	+	1422	-	actin-like protein ALP4
TGRH88_000480	96.3632	67.262	0.52064	0.018037	0.035818	CM023083.1	489116	497919	+	2787	-	putative Chromosome-associated kinesin KLP1
TGRH88_000510	452.305	568.91	-0.3299	0.00098852	0.0026111	CM023083.1	512802	517709	+	1566	-	SPRY domain-containing protein
TGRH88_000520	129.72	175.864	-0.43741	0.011176	0.023361	CM023083.1	520271	520738	-	468	-	hypothetical protein
TGRH88_000530	1083.95	1496.95	-0.46617	1.0931e-09	7.4427e-09	CM023083.1	521791	527895	+	1353	-	phosphoglycerate mutase family protein
TGRH88_000550	2127.45	2506.29	-0.23629	0.00014195	0.00044138	CM023083.1	542891	546063	-	816	-	hypothetical protein
TGRH88_000580	1020.32	1337.17	-0.38946	7.9496e-07	3.662e-06	CM023083.1	560491	562103	+	480	-	hypothetical protein
TGRH88_000590	1609.78	2288.07	-0.50697	3.5258e-14	4.0118e-13	CM023083.1	563174	572045	+	2172	-	adaptor complexes medium subunit family protein
TGRH88_000600	415.302	256.954	0.6924	1.0142e-08	6.1332e-08	CM023083.1	573389	576051	-	1098	-	hypothetical protein
TGRH88_000610	763.915	899.632	-0.23498	0.0073152	0.015946	CM023083.1	578789	586615	-	3462	-	hypothetical protein
TGRH88_000620	22.2055	9.30463	1.2532	0.015041	0.030419	CM023083.1	590584	593406	+	1800	-	CMGC kinase, MAPK family, MEK kinase-related (incomplete catalytic triad)
TGRH88_000650	3176.17	1357.29	1.2263	2.043e-47	2.2098e-45	CM023083.1	607146	620035	+	6543	-	ribosomal RNA large subunit methyltransferase J protein
TGRH88_000660	276.844	132.7	1.0593	8.8725e-11	6.9238e-10	CM023083.1	621038	621738	-	309	-	hypothetical protein
TGRH88_000670	3325.16	2958.54	0.16881	0.014596	0.029621	CM023083.1	622883	625516	+	1071	-	dual specificity phosphatase, catalytic domain-containing protein
TGRH88_000690	1139.26	664.449	0.77712	2.9126e-20	5.8976e-19	CM023083.1	635812	641079	+	3354	-	ubiquitin carboxyl-terminal hydrolase
TGRH88_000700	5639.7	7129.5	-0.3381	2.2445e-08	1.2846e-07	CM023083.1	644477	646814	-	1350	-	putative beta-tubulin
TGRH88_000710	2745.05	2001.71	0.45552	2.3811e-08	1.3573e-07	CM023083.1	652586	660470	-	5823	-	hypothetical protein
TGRH88_000720	2132.38	2751.92	-0.36811	1.6204e-09	1.0807e-08	CM023083.1	663765	667580	+	3816	-	hypothetical protein
TGRH88_000730	1807.36	1484.71	0.28424	8.3898e-05	0.00027115	CM023083.1	672628	686035	+	5553	-	DEAD/DEAH box helicase domain-containing protein
TGRH88_000750	2148.67	1544.43	0.47656	5.4186e-11	4.3435e-10	CM023083.1	693422	706727	-	3597	-	transcriptional elongation factor FACT140
TGRH88_000760	959.692	323.669	1.5683	4.0802e-35	2.235e-33	CM023083.1	708948	720276	-	7586	-	hypothetical protein
TGRH88_000780	802.742	948.168	-0.24079	0.0044744	0.010212	CM023083.1	727803	732699	-	4233	-	hypothetical protein
TGRH88_000790	457.327	604.248	-0.40119	0.00014795	0.00045873	CM023083.1	734476	738711	+	840	-	hypothetical protein
TGRH88_000870	2687.34	3020.87	-0.16912	0.0083838	0.018	CM023083.1	801524	808379	+	4122	-	hypothetical protein
TGRH88_000900	1472.3	1828.88	-0.31295	2.3732e-06	1.0135e-05	CM023083.1	841380	844500	+	513	-	hypothetical protein
TGRH88_000910	3171.57	3963.06	-0.32155	3.1227e-07	1.5336e-06	CM023083.1	844860	846404	+	699	-	AN1 family Zinc finger domain-containing protein
TGRH88_000920	435.403	266.024	0.7105	4.507e-09	2.8443e-08	CM023083.1	849326	851988	-	945	-	hypothetical protein
TGRH88_000930	668.733	508.912	0.39358	3.7833e-05	0.00013031	CM023083.1	853097	856633	+	1452	-	NifU family domain-containing protein
TGRH88_000940	16.5223	5.03783	1.7149	0.0058122	0.012916	CM023083.1	859461	860597	+	1137	-	hypothetical protein
TGRH88_000960	1665.77	2192.41	-0.39667	9.2439e-08	4.8849e-07	CM023083.1	876847	883374	-	1680	-	putative splicesome-associated protein
TGRH88_000970	335.991	496.478	-0.56275	1.136e-06	5.1252e-06	CM023083.1	886929	888252	-	687	-	hypothetical protein
TGRH88_000990	888.007	1129.1	-0.3464	1.4235e-05	5.2865e-05	CM023083.1	895141	897462	-	1761	-	hypothetical protein
TGRH88_001020	674.207	886.002	-0.39476	6.5906e-06	2.6012e-05	CM023083.1	917451	922598	+	1782	-	phosphoglycerate kinase PGKII
TGRH88_001050	4351.79	2692.69	0.69241	3.0785e-21	6.7733e-20	CM023083.1	942128	947422	-	4434	-	hypothetical protein
TGRH88_001070	250.81	334.909	-0.41732	0.00054209	0.0015113	CM023083.1	962470	966166	+	1977	-	elongation factor Tu GTP binding domain-containing protein
TGRH88_001080	100.913	60.2168	0.74661	0.0010384	0.0027302	CM023083.1	968308	969405	-	270	-	hypothetical protein
TGRH88_001110	717.131	1022.51	-0.5114	1.6529e-09	1.0983e-08	CM023083.1	1020683	1023252	+	453	-	hypothetical protein
TGRH88_001120	342.378	64.2654	2.4133	9.3375e-40	6.2335e-38	CM023083.1	1024553	1027975	-	3423	-	hypothetical protein
TGRH88_001150	473.611	748.739	-0.66095	1.7326e-11	1.4702e-10	CM023083.1	1049541	1050137	+	597	-	hypothetical protein
TGRH88_001190	2342.94	2899.48	-0.30755	3.8987e-07	1.8886e-06	CM023083.1	1084458	1085611	+	732	-	dense-granule antigen DG32
TGRH88_001200	178.786	235.812	-0.39993	0.0047948	0.010856	CM023083.1	1089112	1089714	-	603	-	hypothetical protein
TGRH88_001240	501.366	609.963	-0.28448	0.0048592	0.010987	CM023083.1	1112756	1117586	-	1323	-	SPFH domain / Band 7 family protein
TGRH88_001250	4826.16	6760.36	-0.48626	5.7215e-18	9.2947e-17	CM023083.1	1122210	1125687	+	1290	-	alveolin domain containing intermediate filament IMC7
TGRH88_001260	1182.37	944.011	0.32456	2.155e-05	7.7569e-05	CM023083.1	1129193	1137938	-	7485	-	hypothetical protein
TGRH88_001290	246.893	184.413	0.42017	0.0040238	0.0092678	CM023083.1	1149643	1155081	-	4650	-	hypothetical protein
TGRH88_001320	433.982	621.198	-0.51641	2.2295e-06	9.5637e-06	CM023083.1	1164689	1166039	-	777	-	hypothetical protein
TGRH88_001330	232.139	345.556	-0.57309	1.4831e-05	5.4957e-05	CM023083.1	1167664	1168623	+	516	-	LSM domain-containing protein
TGRH88_001360	853.343	1030.29	-0.27146	0.0010426	0.0027396	CM023083.1	1180303	1186297	+	1611	-	hypothetical protein
TGRH88_001390	1042.1	1303.73	-0.32339	1.7163e-05	6.3023e-05	CM023083.1	1211454	1218650	-	1260	-	hypothetical protein
TGRH88_001400	1242.22	1684.52	-0.43956	4.778e-10	3.4137e-09	CM023083.1	1221339	1231292	+	2325	-	hypothetical protein
TGRH88_001410	742.62	987.27	-0.41005	2.0936e-06	9.0081e-06	CM023083.1	1233769	1236174	+	2406	-	SAG-related sequence SRS13
TGRH88_001420	2510.45	1744.33	0.52498	5.7399e-14	6.3698e-13	CM023083.1	1242105	1251198	+	3444	-	importin-beta N-terminal domain-containing protein
TGRH88_001440	315.1	445.658	-0.5014	5.7621e-06	2.304e-05	CM023083.1	1266158	1267108	-	951	-	hypothetical protein
TGRH88_001450	912.128	1102.29	-0.27397	0.00077533	0.002092	CM023083.1	1269097	1272999	+	1887	-	hypothetical protein
TGRH88_001480	1800.87	2061.46	-0.19482	0.0085141	0.018253	CM023083.1	1296844	1315543	-	5373	-	HECT-domain (ubiquitin-transferase) domain-containing protein
TGRH88_001490	3371.92	2712.02	0.314	3.1567e-07	1.5475e-06	CM023083.1	1317163	1349088	+	5622	-	leucine rich repeat-containing protein
TGRH88_001510	1048.36	1253.53	-0.25803	0.0008119	0.0021832	CM023083.1	1360178	1366055	+	2052	-	putative IMP-specific 5'-nucleotidase 1
TGRH88_001520	1141.17	926.985	0.29971	7.4873e-05	0.0002441	CM023083.1	1369258	1401263	-	9015	-	putative glycogen synthase
TGRH88_001530	4661.68	6338.49	-0.44302	4.5015e-11	3.6529e-10	CM023083.1	1404814	1411217	-	1302	-	Ser/Thr phosphatase family protein
TGRH88_001540	643.492	468.148	0.45928	2.0324e-06	8.7891e-06	CM023083.1	1412122	1412427	+	306	-	stress responsive a/b barrel domain-containing protein
TGRH88_001560	499.615	635.392	-0.34634	0.00026915	0.00079856	CM023083.1	1427910	1429748	+	549	-	hypothetical protein
TGRH88_001570	207.98	154.378	0.43055	0.0036401	0.0084616	CM023083.1	1432060	1437028	+	1653	-	hypothetical protein
TGRH88_001580	2631.27	1567.16	0.7475	7.1716e-25	2.1278e-23	CM023083.1	1439574	1457157	-	5733	-	phosphoserine phosphatase
TGRH88_001590	667.585	479.455	0.47765	1.0981e-05	4.1628e-05	CM023083.1	1460467	1464538	+	1545	-	phosphoglycerate mutase
TGRH88_001600	362.145	457.727	-0.33713	0.0019203	0.0047839	CM023083.1	1467133	1467555	+	423	-	mbp-1 interacting protein-2a family protein
TGRH88_001620	132.061	99.0502	0.41479	0.025381	0.048389	CM023083.1	1472666	1474001	-	990	-	hypothetical protein
TGRH88_001630	165.725	99.3005	0.73921	3.3277e-05	0.00011573	CM023083.1	1474920	1476517	+	1470	-	hypothetical protein
TGRH88_001670	532.274	722.69	-0.44008	1.8445e-06	8.0416e-06	CM023083.1	1499676	1504393	+	894	-	putative inositol(myo)-1(or 4)-monophosphatase 2
TGRH88_001700	452.203	294.451	0.61898	2.1124e-08	1.2147e-07	CM023083.1	1515624	1518950	-	1326	-	putative ribosomal protein S18
TGRH88_001710	593.74	735.437	-0.30889	0.0012558	0.00324	CM023083.1	1523958	1525022	+	417	-	dynein light chain DLC
TGRH88_001720	405.378	542.768	-0.42091	2.6619e-05	9.4382e-05	CM023083.1	1525239	1525670	+	432	-	hypothetical protein
TGRH88_001730	861.728	1160.31	-0.42856	6.1145e-06	2.4324e-05	CM023083.1	1527107	1530389	-	1526	-	coproporphyrinogen III oxidase
TGRH88_001760	1478.45	1769.54	-0.25898	0.00032429	0.00094802	CM023083.1	1535464	1537019	-	720	-	hypothetical protein
TGRH88_001770	10628.1	15759.4	-0.56837	7.8517e-23	1.9675e-21	CM023083.1	1540361	1542199	+	702	-	ribosomal protein RPS20
TGRH88_001780	468.695	342.503	0.45211	6.5247e-05	0.00021493	CM023083.1	1545720	1573641	+	10416	-	MORN repeat-containing protein
TGRH88_001800	7004.63	5297.69	0.4029	2.1118e-12	2.0051e-11	CM023083.1	1583627	1594189	-	8730	-	hypothetical protein
TGRH88_001810	303.249	229.757	0.40032	0.001691	0.0042686	CM023083.1	1599898	1602162	-	2265	-	hypothetical protein
TGRH88_001820	1103.94	1492.23	-0.43436	1.2123e-07	6.2973e-07	CM023083.1	1605060	1608166	-	693	-	glycolipid transfer protein GLTP
TGRH88_001950	63.2028	105.51	-0.73712	0.00091356	0.0024369	CM023083.1	1702225	1703079	-	855	-	hypothetical protein
TGRH88_001960	204.4	260.06	-0.35002	0.022346	0.043347	CM023083.1	1706553	1707679	-	807	-	hypothetical protein
TGRH88_001990	553.634	719.077	-0.37712	4.1363e-05	0.00014127	CM023083.1	1732294	1734511	-	606	-	hypothetical protein
TGRH88_002020	783.183	1039.61	-0.40891	1.7821e-06	7.7971e-06	CM023083.1	1755457	1759328	-	1695	-	hypothetical protein
TGRH88_002030	287.225	413.634	-0.52537	2.5507e-05	9.0626e-05	CM023083.1	1762768	1765823	+	744	-	putative 50S ribosomal protein L17
TGRH88_002040	2967.93	3298.56	-0.15251	0.0092753	0.019745	CM023083.1	1767753	1774958	-	2652	-	hypothetical protein
TGRH88_002060	3031.63	1674.44	0.85618	9.0814e-33	4.4856e-31	CM023083.1	1781001	1794431	+	11958	-	hypothetical protein
TGRH88_002080	939.48	1087.75	-0.21143	0.0047393	0.010745	CM023083.1	1804788	1810992	+	3090	-	Vps53 family protein
TGRH88_002140	36.876	14.0221	1.3931	0.00050798	0.001425	CM023083.1	1840132	1844138	+	1743	-	hypothetical protein
TGRH88_002160	876.896	656.593	0.41709	3.188e-06	1.3315e-05	CM023083.1	1857977	1868827	-	9474	-	hypothetical protein
TGRH88_002180	3875.82	1743.33	1.1526	9.0678e-32	4.0997e-30	CM023083.1	1878302	1883307	+	3576	-	hypothetical protein
TGRH88_002190	32.2388	12.6832	1.3442	0.00142	0.0036361	CM023083.1	1885220	1886749	-	1281	-	hypothetical protein
TGRH88_002200	541.427	220.942	1.2927	9.841e-25	2.87e-23	CM023083.1	1887189	1896424	+	3504	-	hypothetical protein
TGRH88_002210	12.3663	3.32511	1.8938	0.014419	0.0293	CM023083.1	1898092	1902216	-	1392	-	TIP49 family protein
TGRH88_002250	3158.56	3722.75	-0.2369	3.6746e-05	0.00012697	CM023083.1	1924151	1928034	+	1254	-	hypothetical protein
TGRH88_002260	224.926	75.8492	1.5706	9.0958e-16	1.2144e-14	CM023083.1	1930178	1932264	+	1695	-	hypothetical protein
TGRH88_002270	909.111	648.884	0.48646	1.6579e-07	8.4324e-07	CM023083.1	1933779	1944717	-	6126	-	putative beta-tubulin cofactor D
TGRH88_002280	3295.96	4443.45	-0.43092	5.261e-13	5.2889e-12	CM023083.1	1948647	1951529	+	747	-	hypothetical protein
TGRH88_002370	2536.47	3655.09	-0.52715	1.5552e-15	2.035e-14	CM023083.1	2006056	2013598	-	1641	-	T-complex protein 1 eta subunit
TGRH88_002380	747.539	1079.9	-0.53111	2.2809e-10	1.6904e-09	CM023083.1	2015210	2021032	+	1524	-	hypothetical protein
TGRH88_002390	1834.45	2069.66	-0.1746	0.023264	0.044884	CM023083.1	2022838	2034135	-	4590	-	proteophosphoglycan PPG1
TGRH88_002430	2842.08	3526.12	-0.311	5.9615e-08	3.2467e-07	CM023083.1	2068871	2075804	-	1956	-	Ser/Thr phosphatase family protein
TGRH88_002440	15.8091	3.00475	2.393	0.0009337	0.0024832	CM023083.1	2080449	2080949	+	501	-	hypothetical protein
TGRH88_002450	47.0282	11.3199	2.0505	2.3876e-07	1.1855e-06	CM023083.1	2081581	2085931	+	1023	-	hypothetical protein
TGRH88_002500	2776.96	2332.98	0.25147	0.0001334	0.00041663	CM023083.1	2114928	2127390	+	3669	-	trehalose-phosphatase
TGRH88_002530	238.695	309.154	-0.3725	0.0028469	0.0068141	CM023083.1	2156759	2157523	+	765	-	hypothetical protein
TGRH88_002550	440.065	526.133	-0.25811	0.014263	0.02906	CM023083.1	2160674	2162446	+	1773	-	hypothetical protein
TGRH88_002570	2003.74	2680.6	-0.41952	1.6213e-09	1.0807e-08	CM023083.1	2177813	2179162	-	1350	-	hypothetical protein
TGRH88_002580	1505.18	1071.01	0.49093	7.7311e-11	6.0831e-10	CM023083.1	2182608	2200852	-	3678	-	RecF/RecN/SMC N terminal domain-containing protein
TGRH88_002590	1927.28	2301.18	-0.25544	0.00030464	0.00089547	CM023083.1	2211922	2214664	-	801	-	hypothetical protein
TGRH88_002610	1086.99	1267.33	-0.22137	0.0029769	0.0070878	CM023083.1	2229519	2234925	-	3894	-	hypothetical protein
TGRH88_002620	1120.78	1538.63	-0.45714	8.5585e-11	6.7094e-10	CM023083.1	2238100	2250026	-	1755	-	DNA primase, large subunit
TGRH88_002630	342.109	501.019	-0.55033	3.9156e-07	1.8957e-06	CM023083.1	2255077	2255913	+	609	-	hypothetical protein
TGRH88_002650	713.335	542.443	0.39576	6.7816e-05	0.00022262	CM023083.1	2261963	2266568	-	2619	-	hypothetical protein
TGRH88_002660	2690.75	3756.76	-0.48143	8.8058e-13	8.6989e-12	CM023083.1	2268805	2269807	-	660	-	dense granule protein DG32
TGRH88_002670	2488.84	2139.5	0.21844	0.0012047	0.0031195	CM023083.1	2271427	2276070	+	4644	-	hypothetical protein
TGRH88_002680	1006.38	712.715	0.49736	1.4743e-09	9.8729e-09	CM023083.1	2279036	2283076	+	2292	-	hypothetical protein
TGRH88_002700	82.5935	43.1836	0.93759	0.00020921	0.00063326	CM023083.1	2288082	2290445	+	1146	-	hypothetical protein
TGRH88_002720	1029.44	1154.87	-0.16582	0.02421	0.046415	CM023083.1	2300276	2304490	-	1212	-	single-strand binding protein
TGRH88_002730	3416.37	1669.9	1.0326	8.2085e-39	5.2345e-37	CM023083.1	2306994	2318331	-	6978	-	rhoptry neck protein RON6
TGRH88_002760	1349.25	345.878	1.9628	2.4046e-65	5.1369e-63	CM023083.1	2336809	2368295	-	7930	-	hypothetical protein
TGRH88_002770	1381.23	1178.94	0.22859	0.0029793	0.0070913	CM023083.1	2373516	2385627	+	3477	-	DEAD-family helicase
TGRH88_002790	194.912	140.336	0.47365	0.0030688	0.0072923	CM023083.1	2397113	2399869	-	1566	-	hypothetical protein
TGRH88_002800	287.814	137.012	1.0702	1.6481e-13	1.7472e-12	CM023083.1	2401194	2404773	+	1494	-	hypothetical protein
TGRH88_002810	304.516	247.103	0.30087	0.02412	0.046267	CM023083.1	2413536	2419546	+	774	-	Toxoplasma gondii family C protein
TGRH88_003010	1398.64	1983.24	-0.50327	1.6812e-13	1.7757e-12	CM023084.1	229616	230941	+	1326	-	RNA pseudouridine synthase superfamily protein
TGRH88_003050	589.973	422.725	0.48045	1.9545e-06	8.4776e-06	CM023084.1	321024	324343	-	1494	-	ferredoxin NADP+ oxidoreductase FNR
TGRH88_003080	764.49	1014.38	-0.40767	2.2783e-06	9.7436e-06	CM023084.1	367900	370823	-	1290	-	RNA recognition motif 2 protein
TGRH88_003100	9510.93	13296	-0.48341	1.4523e-15	1.9063e-14	CM023084.1	380763	383032	+	588	-	ribosomal protein RPL17
TGRH88_003110	608.125	301.065	1.0141	1.5089e-20	3.1219e-19	CM023084.1	384603	391230	-	2472	-	sodium/hydrogen exchanger NHE2
TGRH88_003180	999.428	583.138	0.77687	5.0369e-15	6.3109e-14	CM023084.1	437207	449728	+	9657	-	hypothetical protein
TGRH88_003220	159.51	248.934	-0.64316	2.0667e-05	7.4609e-05	CM023084.1	469456	471039	-	987	-	hypothetical protein
TGRH88_003260	1510.56	2095.34	-0.47165	3.4903e-12	3.2418e-11	CM023084.1	486725	492521	-	1959	-	CTP synthase
TGRH88_003290	703.417	859.434	-0.28859	0.00093527	0.0024858	CM023084.1	512223	515861	+	3639	-	hypothetical protein
TGRH88_003300	61.6429	37.2082	0.72879	0.0081518	0.017528	CM023084.1	517201	518940	-	837	-	hypothetical protein
TGRH88_003320	331.529	259.871	0.35129	0.0035276	0.0082383	CM023084.1	521390	524731	-	3342	-	hypothetical protein
TGRH88_003330	430.56	274.792	0.64891	1.474e-08	8.6982e-08	CM023084.1	528815	533212	+	4398	-	hypothetical protein
TGRH88_003350	6821.88	5254.66	0.37643	1.2678e-09	8.5372e-09	CM023084.1	543921	559811	-	11469	-	MIF4G domain-containing protein
TGRH88_003360	1381.16	1675.93	-0.27942	3.8125e-05	0.0001312	CM023084.1	564136	570401	-	3606	-	hypothetical protein
TGRH88_003370	178.508	124.456	0.51952	0.0059185	0.013132	CM023084.1	575521	577017	+	1110	-	hypothetical protein
TGRH88_003390	1180.17	1346.12	-0.19053	0.011549	0.024112	CM023084.1	582147	585044	+	2898	-	hypothetical protein
TGRH88_003410	277.464	372.532	-0.4265	0.00032263	0.00094445	CM023084.1	592988	594359	+	903	-	hypothetical protein
TGRH88_003430	904.253	1144.25	-0.33896	3.0083e-05	0.00010544	CM023084.1	605856	611286	+	1287	-	hypothetical protein
TGRH88_003440	261.958	169.43	0.62761	2.0895e-05	7.5367e-05	CM023084.1	616894	622771	+	5400	-	hypothetical protein
TGRH88_003450	13.9245	4.72153	1.5635	0.019777	0.038899	CM023084.1	625174	627671	-	525	-	hypothetical protein
TGRH88_003460	151.322	81.4394	0.89505	1.5092e-06	6.6715e-06	CM023084.1	627823	629951	-	1455	-	putative myosin heavy chain
TGRH88_003480	277.317	340.417	-0.29633	0.016717	0.033453	CM023084.1	643589	649394	-	2346	-	hypothetical protein
TGRH88_003500	860.177	1083.35	-0.33357	5.2698e-05	0.0001768	CM023084.1	659211	660917	-	1707	-	hypothetical protein
TGRH88_003510	350.71	258.537	0.44052	0.00036737	0.0010605	CM023084.1	663029	668648	+	4713	-	hypothetical protein
TGRH88_003520	357.04	488.061	-0.44935	0.0002019	0.0006131	CM023084.1	669944	670902	-	357	-	hypothetical protein
TGRH88_003590	469.969	338.672	0.47302	4.5774e-05	0.00015521	CM023084.1	693935	701230	+	5274	-	POPLD (NUC188) domain-containing protein
TGRH88_003600	18115.2	24694.4	-0.44692	4.3352e-10	3.1104e-09	CM023084.1	702088	702891	-	804	-	dense granule protein GRA8
TGRH88_003610	3440.7	2445.13	0.49282	8.1921e-13	8.1303e-12	CM023084.1	704392	714186	+	4698	-	serine esterase (DUF676) protein
TGRH88_003630	1403.08	1785.66	-0.34803	2.9639e-07	1.4589e-06	CM023084.1	720635	723374	-	1494	-	phospholipase/carboxylesterase
TGRH88_003720	10259.5	15502.8	-0.59555	2.9289e-19	5.4527e-18	CM023084.1	745434	747122	+	664	-	ribosomal protein RPL39
TGRH88_003740	213.739	272.077	-0.34851	0.007834	0.016917	CM023084.1	750355	750753	+	399	-	hypothetical protein
TGRH88_003770	457.787	562.838	-0.29856	0.0024376	0.0059224	CM023084.1	758054	760001	+	1242	-	UDP-galactose transporter family protein
TGRH88_003780	1771.26	887.341	0.99686	2.6416e-38	1.6598e-36	CM023084.1	762386	775261	+	5994	-	hypothetical protein
TGRH88_003810	435.266	237.64	0.87343	4.2613e-14	4.8038e-13	CM023084.1	790805	799173	-	5604	-	hypothetical protein
TGRH88_003820	346.129	523.451	-0.59854	1.5198e-07	7.7626e-07	CM023084.1	802451	805147	-	462	-	mediator complex subunit MED11
TGRH88_003830	190.556	259.462	-0.44755	0.0025463	0.0061637	CM023084.1	806369	810944	+	1881	-	ankyrin repeat-containing protein
TGRH88_003870	396.69	483.635	-0.28605	0.0061539	0.013609	CM023084.1	838993	842345	+	2451	-	WD domain, G-beta repeat-containing protein
TGRH88_003880	5259.4	3310.51	0.66765	1.5753e-22	3.8792e-21	CM023084.1	843996	849100	-	2397	-	hypothetical protein
TGRH88_003890	832.683	1076.64	-0.37006	3.8151e-06	1.5696e-05	CM023084.1	850781	851911	+	627	-	hypothetical protein
TGRH88_003900	359.524	238.279	0.59343	6.2057e-07	2.9136e-06	CM023084.1	852347	858986	-	1197	-	putative Pelota
TGRH88_003920	8123.67	13013.9	-0.67989	1.1423e-30	4.8323e-29	CM023084.1	864355	867354	+	498	-	ribosomal protein RPL12
TGRH88_003950	2573.38	3868.9	-0.58796	4.7502e-19	8.6179e-18	CM023084.1	885275	892044	+	1893	-	putative protein phosphatase 2C
TGRH88_003960	403.378	497.617	-0.30429	0.0064585	0.014227	CM023084.1	895065	896801	-	1737	-	putative LSU ribosomal protein L2P
TGRH88_003970	1985.14	2503.48	-0.33471	4.8348e-06	1.9589e-05	CM023084.1	900772	906347	+	2052	-	CRAL/TRIO domain-containing protein
TGRH88_003980	437.229	541.471	-0.30735	0.0021901	0.0053838	CM023084.1	908442	911018	-	543	-	putative ribosomal protein L11
TGRH88_003990	4856.19	2019.7	1.2655	2.0843e-56	3.3604e-54	CM023084.1	915135	953424	-	13104	-	guanylyl cyclase
TGRH88_004000	591.535	758.001	-0.35814	5.8471e-05	0.00019487	CM023084.1	956359	958615	-	768	-	phosphatidate cytidylyltransferase
TGRH88_004060	756.466	565.612	0.41965	2.7934e-06	1.1776e-05	CM023084.1	1010486	1021159	-	5331	-	hypothetical protein
TGRH88_004070	239.806	76.4631	1.6467	6.6753e-18	1.0762e-16	CM023084.1	1023762	1029317	-	5556	-	hypothetical protein
TGRH88_004080	236.112	319.485	-0.43576	0.00045642	0.0012949	CM023084.1	1033039	1034829	+	1404	-	DNA-directed RNA polymerase III RPC9
TGRH88_004090	224.535	290.67	-0.37329	0.0046125	0.010491	CM023084.1	1036259	1037919	-	1110	-	hypothetical protein
TGRH88_004100	135.368	233.348	-0.78556	1.2805e-07	6.6396e-07	CM023084.1	1041265	1042035	-	771	-	COX19 cytochrome c oxidase assembly family protein
TGRH88_004140	463.785	548.13	-0.2419	0.019195	0.037906	CM023084.1	1060913	1068189	+	2481	-	hypothetical protein
TGRH88_004170	4.48238	0.342227	3.6476	0.023654	0.045521	CM023084.1	1089458	1090947	-	729	-	putative calcium signaling protein kinase MARK
TGRH88_004210	508.707	630.82	-0.30899	0.001393	0.0035691	CM023084.1	1129678	1132617	+	2160	-	hypothetical protein
TGRH88_004240	1454.64	1709.96	-0.23322	0.0031447	0.0074458	CM023084.1	1146784	1148577	-	375	-	putative autophagy-related protein 8 atg8
TGRH88_004260	870.663	1255.43	-0.52746	1.0235e-10	7.9292e-10	CM023084.1	1160794	1162932	+	2139	-	hypothetical protein
TGRH88_004280	486.178	384.883	0.33633	0.0015707	0.0039862	CM023084.1	1170956	1171678	-	723	-	hypothetical protein
TGRH88_004320	1089.69	1640.6	-0.59052	1.5271e-13	1.623e-12	CM023084.1	1185921	1187174	-	357	-	zinc finger CDGSH-type domain-containing protein
TGRH88_004350	1135.62	1323.61	-0.22075	0.0019305	0.0048065	CM023084.1	1212208	1213647	+	1440	-	hypothetical protein
TGRH88_004380	344.913	286.153	0.26831	0.024856	0.047495	CM023084.1	1232798	1237087	+	1968	-	oxidoreductase, short chain dehydrogenase/reductase family protein
TGRH88_004390	803.794	940.39	-0.22734	0.0072469	0.015805	CM023084.1	1237872	1241870	-	1389	-	putative protein fam50a
TGRH88_004400	459.789	351.018	0.38922	0.000223	0.00067121	CM023084.1	1242540	1243830	+	720	-	hypothetical protein
TGRH88_004410	1038.02	835.644	0.31275	7.284e-05	0.00023756	CM023084.1	1246016	1252814	+	1704	-	CAM Kinase family, incomplete catalytic triad
TGRH88_004430	534.362	310.665	0.78161	3.5829e-13	3.6665e-12	CM023084.1	1256140	1301949	-	14763	-	GCC2 and GCC3 domain-containing protein
TGRH88_004460	2003.12	1636.83	0.2917	1.5179e-05	5.6151e-05	CM023084.1	1324933	1333474	+	4713	-	peptidase M16 inactive domain-containing protein
TGRH88_004470	931.517	690.664	0.43049	1.8993e-05	6.9032e-05	CM023084.1	1337968	1340151	-	2184	-	GNS1/SUR4 family protein
TGRH88_004480	781.762	368.979	1.0818	3.5829e-24	1.0005e-22	CM023084.1	1344518	1360952	+	14559	-	hypothetical protein
TGRH88_004510	295.152	382.02	-0.37323	0.0032496	0.0076644	CM023084.1	1375521	1377413	-	1893	-	hypothetical protein
TGRH88_004520	369.693	480.436	-0.37656	0.00040059	0.0011483	CM023084.1	1379841	1381200	-	933	-	hypothetical protein
TGRH88_004530	3482.39	4569.72	-0.39195	9.8803e-10	6.7813e-09	CM023084.1	1382542	1384374	-	681	-	hypothetical protein
TGRH88_004540	1099.88	1297.86	-0.23911	0.00089041	0.0023799	CM023084.1	1387843	1394760	+	3921	-	hypothetical protein
TGRH88_004560	349.83	75.7018	2.2071	3.8015e-11	3.1085e-10	CM023084.1	1405581	1410699	-	4254	-	zinc finger (CCCH type) motif-containing protein
TGRH88_004610	7520.17	2059.91	1.868	1.8281e-87	1.5621e-84	CM023084.1	1433009	1461108	+	24267	-	PLU-1 family protein
TGRH88_004620	582.029	714.025	-0.29475	0.00072923	0.0019777	CM023084.1	1462510	1467410	-	2964	-	hypothetical protein
TGRH88_004640	296.087	148.519	0.99711	1.6356e-12	1.5634e-11	CM023084.1	1484332	1490484	+	3114	-	hypothetical protein
TGRH88_004650	3107.65	3911.89	-0.33213	1.8597e-08	1.0825e-07	CM023084.1	1495357	1501974	+	3909	-	transporter, major facilitator family protein
TGRH88_004660	1492.74	2198.46	-0.55831	8.5356e-14	9.2913e-13	CM023084.1	1504668	1505255	+	207	-	hypothetical protein
TGRH88_004740	119.005	37.5876	1.6651	1.8582e-11	1.5737e-10	CM023084.1	1558810	1563625	-	3933	-	CMGC kinase, CDK family
TGRH88_004760	1306.08	982.476	0.41102	2.3744e-06	1.0135e-05	CM023084.1	1572959	1578992	+	5715	-	hypothetical protein
TGRH88_004820	19.2337	5.03625	1.9391	0.0021428	0.0052828	CM023084.1	1608886	1613370	+	1173	-	hypothetical protein
TGRH88_004830	1851.4	1437.98	0.36427	6.4675e-07	3.0299e-06	CM023084.1	1616604	1622873	-	5820	-	hypothetical protein
TGRH88_004840	1163.72	949.033	0.29467	0.00012985	0.00040705	CM023084.1	1629095	1631302	-	1197	-	alveolin domain containing intermediate filament IMC13
TGRH88_004850	113.873	52.5279	1.1173	6.6196e-07	3.0909e-06	CM023084.1	1632008	1633007	+	582	-	hypothetical protein
TGRH88_004860	8964.55	9833.22	-0.13353	0.01158	0.02417	CM023084.1	1633849	1645029	-	5292	-	putative cell-cycle-associated protein kinase SRPK
TGRH88_004870	118.581	62.492	0.92758	0.00013597	0.00042359	CM023084.1	1650532	1654186	-	1740	-	WD domain, G-beta repeat protein
TGRH88_004890	603.11	811.633	-0.42889	4.1525e-06	1.6994e-05	CM023084.1	1666241	1670664	+	1233	-	PQ loop repeat-containing protein
TGRH88_004930	2228.27	1732.09	0.36303	3.2204e-07	1.5767e-06	CM023084.1	1692751	1697763	-	5013	-	AP2 domain transcription factor AP2III-2
TGRH88_004940	2838.18	2065.13	0.45884	7.3265e-13	7.3137e-12	CM023084.1	1703958	1726221	-	5946	-	hypothetical protein
TGRH88_004960	1233.25	1889.9	-0.6159	1.998e-17	3.0652e-16	CM023084.1	1730706	1734775	+	1176	-	hypothetical protein
TGRH88_005000	295.559	406.359	-0.46012	3.7894e-05	0.00013046	CM023084.1	1749665	1754070	-	1632	-	hypothetical protein
TGRH88_005030	2260.43	1718.14	0.39577	1.9119e-07	9.6499e-07	CM023084.1	1768021	1780414	-	3321	-	valyl-tRNA synthetase
TGRH88_005040	51.4515	26.0864	0.97877	0.0027529	0.0066114	CM023084.1	1780749	1781258	+	231	-	hypothetical protein
TGRH88_005060	1217.23	771.309	0.65827	1.9156e-15	2.4915e-14	CM023084.1	1793805	1810065	-	6612	-	putative zinc carboxypeptidase
TGRH88_005080	40.7271	20.1457	1.0215	0.0067269	0.014777	CM023084.1	1819025	1829002	-	3957	-	hypothetical protein
TGRH88_005090	565.427	359.643	0.6529	8.7211e-09	5.3306e-08	CM023084.1	1833268	1838590	+	4560	-	hypothetical protein
TGRH88_005100	909.467	714.465	0.34759	3.6158e-05	0.00012519	CM023084.1	1844463	1848510	+	2283	-	transporter, major facilitator family protein
TGRH88_005110	76.2046	48.673	0.64952	0.010703	0.022514	CM023084.1	1850666	1858635	+	2391	-	putative mandelonitrile lyase
TGRH88_005130	484.659	362	0.42154	4.6523e-05	0.00015763	CM023084.1	1868560	1870119	+	1560	-	hypothetical protein
TGRH88_005150	276.656	351.095	-0.3431	0.005454	0.012181	CM023084.1	1880776	1884051	+	837	-	hypothetical protein
TGRH88_005170	308.921	384.038	-0.31569	0.0067994	0.014917	CM023084.1	1897890	1900148	-	2259	-	WD domain, G-beta repeat-containing protein
TGRH88_005190	291.553	358.368	-0.29849	0.021097	0.041139	CM023084.1	1901757	1905316	+	2184	-	actin-related protein ARP4A
TGRH88_005200	952.594	838.39	0.18481	0.023834	0.045798	CM023084.1	1909281	1921961	-	4842	-	glycosyl hydrolase, family 31 protein
TGRH88_005210	689.977	959.223	-0.47622	1.8838e-07	9.5136e-07	CM023084.1	1925453	1931179	+	1401	-	hypothetical protein
TGRH88_005250	1463.19	283.274	2.3687	7.4239e-12	6.6496e-11	CM023084.1	1952256	1962535	+	10209	-	hypothetical protein
TGRH88_005260	462.064	297.219	0.6362	1.1791e-08	7.0607e-08	CM023084.1	1964226	1969490	-	4842	-	hypothetical protein
TGRH88_005290	473.533	261.108	0.8582	1.0519e-12	1.0261e-11	CM023084.1	1982540	1984078	-	411	-	hypothetical protein
TGRH88_005310	207.877	314.127	-0.59582	0.0004882	0.0013754	CM023084.1	1994071	1997975	-	2133	-	initiation factor, subunit 2 family protein
TGRH88_005320	1800.69	2113.8	-0.23075	0.00073675	0.0019961	CM023084.1	2001503	2010979	+	4302	-	hypothetical protein
TGRH88_005340	175.15	220.904	-0.33371	0.019226	0.037949	CM023084.1	2017945	2018556	+	612	-	putative vacuolar protein sorting 29
TGRH88_005350	169.966	244.488	-0.52172	0.00066972	0.0018301	CM023084.1	2020509	2021945	-	888	-	hypothetical protein
TGRH88_005390	2866.53	3362.11	-0.23006	9.2403e-05	0.00029617	CM023084.1	2039781	2042658	-	2304	-	hypothetical protein
TGRH88_005400	405.648	483.388	-0.25346	0.013589	0.027839	CM023084.1	2046747	2053989	-	2409	-	histone arginine methyltransferase PRMT3
TGRH88_005410	50.9334	77.0859	-0.60151	0.018013	0.03578	CM023084.1	2054497	2054997	-	501	-	hypothetical protein
TGRH88_005420	363.438	436.704	-0.26609	0.013656	0.027949	CM023084.1	2056153	2060545	+	2472	-	HIT zinc finger protein
TGRH88_005430	106.093	49.4641	1.0996	1.668e-06	7.3431e-06	CM023084.1	2062573	2068041	-	5469	-	hypothetical protein
TGRH88_005440	1038.16	1285.77	-0.30787	0.00014863	0.00046067	CM023084.1	2070340	2071201	+	312	-	hypothetical protein
TGRH88_005450	128.3	86.1779	0.57539	0.0051769	0.011626	CM023084.1	2072863	2073612	+	366	-	hypothetical protein
TGRH88_005470	85.231	41.8278	1.0256	9.7043e-05	0.00030941	CM023084.1	2088161	2095276	+	5880	-	AP2 domain transcription factor AP2III-1
TGRH88_005490	45.7952	17.7073	1.3743	0.00036642	0.0010585	CM023084.1	2103365	2105473	+	2109	-	hypothetical protein
TGRH88_005500	1311.7	1596.26	-0.28301	5.2053e-05	0.00017477	CM023084.1	2106588	2114161	-	3879	-	hypothetical protein
TGRH88_005520	304.62	475.361	-0.64016	1.1906e-08	7.1246e-08	CM023084.1	2119272	2121673	-	807	-	Sas10/Utp3/C1D family protein
TGRH88_005570	398.645	275.58	0.53224	0.00014327	0.00044516	CM023084.1	2146736	2152138	+	5403	-	hypothetical protein
TGRH88_005580	357.982	450.04	-0.33005	0.0047837	0.010837	CM023084.1	2153732	2160377	-	1824	-	L1P family of ribosomal protein
TGRH88_005600	35.3949	63.7775	-0.84759	0.0033427	0.0078601	CM023084.1	2166315	2169037	-	963	-	hypothetical protein
TGRH88_005620	281.577	222.917	0.33648	0.0092066	0.019619	CM023084.1	2191341	2193583	-	1848	-	hypothetical protein
TGRH88_005630	994.816	615.268	0.69268	1.8328e-13	1.9311e-12	CM023084.1	2196860	2202914	-	1698	-	tetratricopeptide repeat domain containing protein
TGRH88_005640	5924.69	2051.25	1.5302	3.4683e-23	9.0081e-22	CM023084.1	2208146	2215601	+	5715	-	pentatricopeptide repeat domain-containing protein
TGRH88_005650	301.434	141.688	1.0883	9.7896e-14	1.0602e-12	CM023084.1	2219533	2223523	-	1614	-	cell cycle regulator with zn-finger domain-containing protein
TGRH88_005660	1379.42	1189.6	0.21421	0.020227	0.039715	CM023084.1	2231580	2236713	+	2994	-	KRUF family protein
TGRH88_005670	377.042	116.168	1.6992	9.1572e-25	2.6797e-23	CM023084.1	2239453	2243255	+	2094	-	KRUF family protein
TGRH88_005680	48.3142	19.6197	1.2989	0.00035226	0.0010218	CM023084.1	2243516	2243905	-	390	-	hypothetical protein
TGRH88_005690	602.277	165.862	1.8605	9.6158e-35	5.1677e-33	CM023084.1	2246967	2251770	+	3063	-	KRUF family protein
TGRH88_005700	57.8678	12.7082	2.1886	8.5459e-09	5.2358e-08	CM023084.1	2258579	2259001	+	423	-	hypothetical protein
TGRH88_005710	22.8957	9.76341	1.2306	0.016691	0.033409	CM023084.1	2262850	2265445	-	921	-	mono- or diacylglycerol acyltransferase
TGRH88_005720	8.01897	1.32923	2.5804	0.01374	0.028101	CM023084.1	2268884	2272189	-	1602	-	diacylglycerol acyltransferase
TGRH88_005730	1791.06	1469.03	0.28591	5.7583e-05	0.00019228	CM023084.1	2277129	2283706	+	3393	-	protein kinase, other
TGRH88_005750	1139.98	1491.58	-0.38757	6.8959e-08	3.6967e-07	CM023084.1	2303632	2306719	+	1311	-	hypothetical protein
TGRH88_005760	897.95	1259.86	-0.48886	4.353e-11	3.5425e-10	CM023084.1	2307997	2310630	-	2634	-	hypothetical protein
TGRH88_005780	1220.45	533.494	1.1943	2.3311e-34	1.2161e-32	CM023084.1	2317358	2321997	+	2079	-	alveolin domain containing intermediate filament IMC15
TGRH88_005800	2956.05	2261.22	0.3863	3.4347e-07	1.6723e-06	CM023084.1	2331730	2343287	-	3069	-	putative ClpB
TGRH88_005880	48.2509	24.6981	0.96568	0.0073783	0.016059	CM023084.1	2376997	2378832	-	1836	-	EGF family domain-containing protein
TGRH88_005900	47.4461	23.1254	1.04	0.0033377	0.0078504	CM023084.1	2380768	2382180	+	1413	-	putative microneme protein
TGRH88_005910	1850.68	2577.14	-0.47798	2.0451e-13	2.1286e-12	CM023084.1	2384372	2391524	+	2196	-	SRP72 RNA-binding domain-containing protein
TGRH88_005920	8749.18	12896.6	-0.55984	4.4747e-18	7.3391e-17	CM023084.1	2394619	2396852	-	459	-	ribosomal protein RPS10
TGRH88_005960	5215.6	6543.33	-0.3273	1.215e-09	8.2332e-09	CM023084.1	2428229	2430407	-	1152	-	hypothetical protein
TGRH88_005980	102.871	141.885	-0.46137	0.014448	0.029346	CM023084.1	2439142	2441444	+	426	-	putative tubulin
TGRH88_005990	703.506	1060.53	-0.59334	7.4577e-11	5.8788e-10	CM023084.1	2443832	2447523	+	1317	-	coenzyme q (ubiquinone) biosynthesis protein coq4 protein
TGRH88_006000	1897.49	2352.99	-0.31064	1.5493e-05	5.7212e-05	CM023084.1	2449479	2456143	-	3519	-	hypothetical protein
TGRH88_006020	275.578	384.954	-0.4832	5.8072e-05	0.00019369	CM023084.1	2467352	2469034	-	432	-	cytochrome b5 family heme/steroid binding domain-containing protein
TGRH88_006100	365.041	451.452	-0.30637	0.0040933	0.0094177	CM023084.1	2541424	2545597	+	1533	-	hypothetical protein
TGRH88_006110	135.576	74.5117	0.86278	1.3458e-05	5.0153e-05	CM023084.1	2546801	2560262	-	12591	-	hypothetical protein
TGRH88_006120	472.385	255.858	0.88371	3.8302e-13	3.9009e-12	CM023084.1	2564674	2567684	-	2478	-	phosphoglycerate mutase family protein
TGRH88_006290	753.279	905.216	-0.26587	0.0018841	0.0047075	CM023084.1	327039	329443	+	1128	-	hypothetical protein
TGRH88_006300	812.921	436.144	0.89869	1.6526e-16	2.3458e-15	CM023084.1	314887	320714	+	2655	-	RNA pseudouridine synthase superfamily protein
TGRH88_006430	324.33	235.133	0.46222	0.00045845	0.0012997	CM023085.1	105130	109263	+	4134	-	hypothetical protein
TGRH88_006440	919.208	1068	-0.21652	0.0045962	0.010459	CM023085.1	111550	114136	+	1002	-	hypothetical protein
TGRH88_006460	275.459	337.114	-0.29251	0.018222	0.036173	CM023085.1	122394	123509	+	699	-	hypothetical protein
TGRH88_006490	241.764	350.034	-0.53404	7.2439e-05	0.00023635	CM023085.1	139013	140290	-	1278	-	AP2 domain transcription factor AP2IV-1
TGRH88_006550	929.331	1252.77	-0.43043	2.3196e-08	1.3267e-07	CM023085.1	182921	192203	+	2289	-	peptidylprolyl isomerase domain-containing protein
TGRH88_006560	2389.86	2849.82	-0.25422	2.7279e-05	9.6442e-05	CM023085.1	195091	200507	+	1893	-	phosphotransferase enzyme family protein
TGRH88_006570	237.533	170.001	0.48168	0.0006401	0.0017576	CM023085.1	203550	210054	+	2847	-	queuine tRNA ribosyl transferase
TGRH88_006590	3239.13	4466.41	-0.46389	2.6067e-09	1.6952e-08	CM023085.1	216719	218404	+	630	-	cold-shock DNA-binding domain-containing protein
TGRH88_006600	576.193	406.425	0.50405	2.7668e-06	1.1687e-05	CM023085.1	221669	238949	+	6219	-	hypothetical protein
TGRH88_006610	765.654	401.341	0.93093	2.7171e-19	5.0694e-18	CM023085.1	241805	257202	+	5895	-	glycosyl hydrolases family 35 protein
TGRH88_006620	56.8631	35.5707	0.67916	0.020375	0.039968	CM023085.1	257380	258914	-	939	-	hypothetical protein
TGRH88_006660	1361.5	964.906	0.4966	5.9645e-12	5.3706e-11	CM023085.1	270966	284268	+	7554	-	hypothetical protein
TGRH88_006700	962.189	461.825	1.059	1.1036e-24	3.1859e-23	CM023085.1	292942	297374	+	3330	-	hypothetical protein
TGRH88_006710	89.5143	28.7237	1.6387	1.0009e-07	5.2569e-07	CM023085.1	302904	311901	+	5118	-	patched family protein
TGRH88_006720	8583.12	10473.8	-0.28707	6.5685e-07	3.0704e-06	CM023085.1	314683	318499	-	3405	-	N-acyl-phosphatidylethanolamine-hydrolyzing phospholipase D family protein
TGRH88_006730	834.627	1149.47	-0.46147	6.145e-08	3.3318e-07	CM023085.1	322408	324142	+	681	-	Rab11b
TGRH88_006760	701.606	572.358	0.29329	0.0038319	0.0088637	CM023085.1	332398	345447	-	5829	-	ABC transporter transmembrane region domain-containing protein
TGRH88_006770	472.755	671.831	-0.50713	1.4692e-07	7.5263e-07	CM023085.1	349592	353525	-	960	-	ribosome biogenesis regulatory protein (rrs1) protein
TGRH88_006780	1196.63	1026.61	0.22015	0.011156	0.023331	CM023085.1	355262	371166	+	6807	-	hypothetical protein
TGRH88_006790	1567.16	1290.13	0.28065	4.5648e-05	0.00015485	CM023085.1	374812	383894	+	3390	-	putative cell-cycle-control protein (translation regulation)
TGRH88_006820	15.2191	5.06781	1.5915	0.019208	0.037923	CM023085.1	404541	406602	+	1605	-	hypothetical protein
TGRH88_006880	144.713	95.8313	0.59758	0.0014627	0.003732	CM023085.1	432785	433990	-	1206	-	SAG-related sequence SRS15C
TGRH88_006890	3539.34	3093.41	0.19437	0.00073767	0.0019973	CM023085.1	436337	439818	-	1464	-	putative ubiquinol cytochrome c oxidoreductase
TGRH88_006910	490.822	394.59	0.31529	0.0030489	0.007249	CM023085.1	447161	448351	-	1191	-	SAG-related sequence SRS16A
TGRH88_006920	915.86	791.565	0.21025	0.012023	0.025008	CM023085.1	450790	451986	-	1197	-	SAG-related sequence SRS16B
TGRH88_006930	421.661	248.12	0.76428	2.0788e-08	1.201e-07	CM023085.1	454154	455350	-	1197	-	SAG-related sequence SRS16C
TGRH88_006950	498.413	353.205	0.49639	6.4116e-06	2.54e-05	CM023085.1	465572	471962	+	5589	-	hypothetical protein
TGRH88_006970	987.598	1190.35	-0.26934	0.001169	0.0030391	CM023085.1	485451	486947	-	270	-	putative ubiquinol-cytochrome c reductase hinge protein
TGRH88_007000	755.284	1024.35	-0.44002	1.3209e-07	6.8285e-07	CM023085.1	491374	493560	+	531	-	diadenosine tetraphosphatase family protein
TGRH88_007040	3620.5	2543.86	0.50909	1.8994e-11	1.6054e-10	CM023085.1	509056	515160	+	3651	-	RNA recognition motif-containing protein
TGRH88_007070	5179.97	3893.42	0.41203	8.3911e-10	5.82e-09	CM023085.1	537149	544674	+	5022	-	hypothetical protein
TGRH88_007080	589.804	396.986	0.57056	1.6216e-08	9.5495e-08	CM023085.1	550449	552893	-	840	-	CDK-activating kinase assembly factor MAT1 protein
TGRH88_007100	17196.7	24629.3	-0.51827	2.0988e-18	3.5513e-17	CM023085.1	561043	564071	+	933	-	ribosomal protein RPL5
TGRH88_007120	489.242	304.056	0.68724	1.2185e-09	8.2508e-09	CM023085.1	578691	580949	+	2259	-	hypothetical protein
TGRH88_007150	1175.33	1409.08	-0.26137	0.00039359	0.0011294	CM023085.1	594298	603166	-	2895	-	hypothetical protein
TGRH88_007270	1159.38	1437.87	-0.31016	1.8759e-05	6.8328e-05	CM023085.1	670680	677055	-	1533	-	2-oxo acid dehydrogenases acyltransferase (catalytic domain) domain-containing protein
TGRH88_007280	543.531	655.029	-0.26944	0.003684	0.0085473	CM023085.1	680673	686697	-	1608	-	WD domain, G-beta repeat-containing protein
TGRH88_007290	2095.85	1769.23	0.24444	0.00015456	0.00047784	CM023085.1	689277	700377	-	7281	-	hypothetical protein
TGRH88_007310	1242.08	1483.1	-0.25569	0.00055253	0.0015379	CM023085.1	709004	721901	+	5619	-	MORN repeat-containing protein
TGRH88_007320	2774.04	2034.62	0.44725	8.2448e-12	7.3056e-11	CM023085.1	723230	729158	-	1101	-	ubiquitin-conjugating enzyme subfamily protein
TGRH88_007330	2522.15	1626.81	0.63208	2.0385e-17	3.1159e-16	CM023085.1	730833	753575	-	8919	-	DNA polymerase family B protein
TGRH88_007340	3093.17	4260.14	-0.46154	4.4132e-12	4.0246e-11	CM023085.1	756031	758183	+	1509	-	splicing factor U2AF family SnRNP auxilary factor large subunit, RRM domain-containing protein
TGRH88_007430	310.371	398.572	-0.36003	0.0021478	0.0052937	CM023085.1	801170	803569	-	1167	-	hypothetical protein
TGRH88_007440	254.726	333.984	-0.39019	0.0017244	0.0043402	CM023085.1	805762	809727	+	2700	-	putative histone lysine methyltransferase, SET
TGRH88_007460	589.807	477.766	0.30432	0.0024127	0.0058703	CM023085.1	817113	822691	-	912	-	3' exoribonuclease family, domain 1 domain-containing protein
TGRH88_007470	4497.37	2837.3	0.66463	1.1588e-14	1.3868e-13	CM023085.1	824660	829709	+	2748	-	hypothetical protein
TGRH88_007480	79.2123	142.686	-0.84856	9.4278e-06	3.6289e-05	CM023085.1	832323	833153	-	831	-	hypothetical protein
TGRH88_007500	1918.07	1630.94	0.2339	0.000541	0.0015088	CM023085.1	849521	868079	+	8661	-	eIF2 kinase IF2K-D (incomplete catalytic triad)
TGRH88_007530	892.228	718.972	0.31067	0.00021269	0.00064334	CM023085.1	896199	908873	+	6057	-	hypothetical protein
TGRH88_007540	1151.76	1420.12	-0.30254	4.8288e-05	0.00016309	CM023085.1	912808	920625	+	2073	-	WD domain, G-beta repeat-containing protein
TGRH88_007550	21700.5	28047.4	-0.37017	7.4503e-14	8.1723e-13	CM023085.1	922722	923995	+	1152	-	microneme protein MIC3
TGRH88_007560	954.307	1277.88	-0.42044	9.3761e-07	4.2776e-06	CM023085.1	927085	931224	+	1032	-	putative membrane protein C17G8.08c
TGRH88_007580	2929.87	3386.79	-0.20921	0.00062351	0.001717	CM023085.1	942535	948540	+	1353	-	splicing factor SF2
TGRH88_007590	310.569	161.179	0.94642	4.4238e-12	4.03e-11	CM023085.1	952286	958463	-	4320	-	hypothetical protein
TGRH88_007600	43.1085	25.0379	0.78252	0.0212	0.041322	CM023085.1	958524	959720	+	216	-	hypothetical protein
TGRH88_007610	337.302	457.397	-0.43952	0.00017706	0.00054307	CM023085.1	962665	964167	-	855	-	hypothetical protein
TGRH88_007620	1897.6	2114.89	-0.15676	0.024685	0.047242	CM023085.1	965409	974885	+	3027	-	hypothetical protein
TGRH88_007640	343.912	115.427	1.5743	3.0973e-26	9.8755e-25	CM023085.1	988407	999176	+	7932	-	hypothetical protein
TGRH88_007650	1568.1	1247.87	0.32948	1.6547e-06	7.292e-06	CM023085.1	1001763	1014395	-	9741	-	hypothetical protein
TGRH88_007660	452.801	686.487	-0.59912	1.0099e-08	6.1162e-08	CM023085.1	1018688	1020376	+	1176	-	SAG-related sequence SRS17A
TGRH88_007670	5006.21	6185.49	-0.30522	6.9148e-06	2.7179e-05	CM023085.1	1023794	1025408	+	1140	-	SAG-related sequence SRS17B
TGRH88_007680	2984.12	2151.9	0.47132	4.885e-10	3.4843e-09	CM023085.1	1029163	1031091	+	1446	-	hypothetical protein
TGRH88_007690	138.918	64.2079	1.1138	3.3932e-07	1.654e-06	CM023085.1	1034387	1035953	+	678	-	putative kelch repeat protein
TGRH88_007700	892.247	523.753	0.76755	1.6605e-14	1.9544e-13	CM023085.1	1039830	1045127	-	4956	-	hypothetical protein
TGRH88_007720	300.603	52.3839	2.5172	4.8847e-40	3.2866e-38	CM023085.1	1051438	1060427	+	4896	-	hypothetical protein
TGRH88_007730	883.764	343.699	1.3619	3.2236e-09	2.0758e-08	CM023085.1	1060653	1081514	+	6996	-	hypothetical protein
TGRH88_007770	1240.38	824.015	0.58942	1.2428e-10	9.5842e-10	CM023085.1	1112947	1124145	-	7389	-	aurora kinase(incomplete catalytic triad)
TGRH88_007780	388.029	305.133	0.34566	0.0032982	0.0077619	CM023085.1	1126779	1130245	-	957	-	hypothetical protein
TGRH88_007790	192.852	245.163	-0.34789	0.014268	0.029063	CM023085.1	1132024	1133128	+	861	-	deoxyribose-phosphate aldolase
TGRH88_007830	384.236	302.766	0.34313	0.0029175	0.0069616	CM023085.1	1144929	1149283	-	1647	-	pyridoxal phosphate enzyme, YggS family protein
TGRH88_007840	947.43	1098.46	-0.21335	0.0051442	0.011565	CM023085.1	1151048	1160300	+	2436	-	ATP-binding cassette sub-family F member 1
TGRH88_007850	740.856	1085.61	-0.55059	4.3087e-12	3.942e-11	CM023085.1	1162631	1166017	+	795	-	putative eukaryotic initiation factor-6
TGRH88_007870	297.06	152.123	0.96524	1.4987e-10	1.142e-09	CM023085.1	1175738	1185539	-	3372	-	3'5'-cyclic nucleotide phosphodiesterase domain-containing protein
TGRH88_007880	2461.54	2872.99	-0.22257	0.0011498	0.0029944	CM023085.1	1187923	1189782	-	1614	-	putative PP2C
TGRH88_007890	3090.41	1712.13	0.85239	1.275e-26	4.1114e-25	CM023085.1	1191489	1196001	+	3060	-	transhydrogenase
TGRH88_007910	51.2978	26.7368	0.93968	0.0026372	0.0063568	CM023085.1	1201217	1201761	-	489	-	hypothetical protein
TGRH88_007920	656.34	315.029	1.0579	5.2068e-19	9.3668e-18	CM023085.1	1202374	1211938	+	3759	-	RNA-directed RNA polymerase
TGRH88_007960	606.307	471.859	0.36099	0.00033727	0.00098227	CM023085.1	1234314	1239421	-	1794	-	glucosephosphate-mutase GPM2
TGRH88_007990	1058.41	1463.64	-0.46764	2.7479e-10	2.019e-09	CM023085.1	1246694	1253091	-	1407	-	ATPase/histidine kinase/DNA gyrase B/HSP90 domain-containing protein
TGRH88_008010	12.9397	3.71265	1.8052	0.012102	0.025148	CM023085.1	1258277	1260951	-	2028	-	calcium binding egf domain-containing protein
TGRH88_008020	921.904	577.43	0.67487	7.077e-15	8.7642e-14	CM023085.1	1262966	1268700	+	1653	-	hypothetical protein
TGRH88_008030	1699.59	626.01	1.4415	1.0159e-41	7.7508e-40	CM023085.1	1272823	1282981	-	5391	-	hypothetical protein
TGRH88_008070	671.641	461.295	0.54134	2.7743e-08	1.5689e-07	CM023085.1	1308509	1317921	+	5247	-	SWI2/SNF2-containing protein RAD5
TGRH88_008090	2149.39	1438.22	0.57951	2.4663e-12	2.321e-11	CM023085.1	1323893	1331113	+	7221	-	AP2 domain transcription factor AP2IV-4
TGRH88_008110	485.082	406.866	0.25475	0.014199	0.028937	CM023085.1	1342989	1344116	+	936	-	zinc finger, C3HC4 type (RING finger) domain-containing protein
TGRH88_008120	4815.07	4337.21	0.15103	0.013662	0.027955	CM023085.1	1344471	1357832	-	6705	-	helicase associated domain (ha2) protein
TGRH88_008130	2097.34	2669.67	-0.34836	9.5389e-08	5.0284e-07	CM023085.1	1362445	1366744	-	1539	-	malate dehydrogenase MDH
TGRH88_008140	305.513	476.425	-0.64074	2.4495e-09	1.599e-08	CM023085.1	1370826	1372245	+	504	-	putative 30S ribosomal protein S16
TGRH88_008160	1345.06	1508.12	-0.16561	0.022724	0.043974	CM023085.1	1382291	1392454	-	4305	-	hypothetical protein
TGRH88_008180	364.302	531.389	-0.54641	3.2216e-07	1.5767e-06	CM023085.1	1407047	1408657	-	1611	-	hypothetical protein
TGRH88_008210	506.625	789.75	-0.64052	9.8157e-13	9.6298e-12	CM023085.1	1427887	1428588	+	702	-	hypothetical protein
TGRH88_008280	1114.78	1370.72	-0.29817	4.5638e-05	0.00015485	CM023085.1	1471335	1479990	-	3285	-	transcription initiation factor TFIID subunit TAF5
TGRH88_008290	115.772	67.6277	0.77628	0.00016691	0.00051377	CM023085.1	1481943	1490884	-	8619	-	Tubulin-tyrosine ligase family protein
TGRH88_008300	3093.44	4280.54	-0.4683	9.5691e-15	1.1549e-13	CM023085.1	1494196	1497149	+	1254	-	phosphoglycerate kinase PGKI
TGRH88_008310	62.2709	34.51	0.84963	0.0026995	0.0064961	CM023085.1	1497829	1500928	-	2013	-	hypothetical protein
TGRH88_008330	595.122	399.176	0.57598	4.2695e-08	2.3675e-07	CM023085.1	1510918	1521225	-	5916	-	phosphoglycerate mutase family protein
TGRH88_008340	18.2225	7.00215	1.3746	0.016857	0.033702	CM023085.1	1526916	1529085	-	390	-	hypothetical protein
TGRH88_008360	1957.98	2478.31	-0.34027	6.4747e-08	3.495e-07	CM023085.1	1540089	1540808	+	720	-	MSP (Major sperm protein) domain-containing protein
TGRH88_008380	1374.86	801.197	0.77899	1.6711e-20	3.4409e-19	CM023085.1	1548421	1556583	+	2586	-	SART-1 family protein
TGRH88_008390	24.6843	7.39375	1.7426	0.00085064	0.00228	CM023085.1	1560367	1562730	-	2364	-	Toxoplasma gondii family E protein
TGRH88_008400	44.9126	18.0892	1.3143	0.00035731	0.0010346	CM023085.1	1569620	1571053	-	1434	-	hypothetical protein
TGRH88_008410	3275.77	2778.1	0.23762	0.00050218	0.0014106	CM023085.1	1578503	1588223	+	5721	-	histone lysine methyltransferase SET8
TGRH88_008420	2352.89	442.796	2.4096	3.9393e-28	1.3739e-26	CM023085.1	1591205	1598023	-	5901	-	AP2 domain transcription factor AP2IV-5
TGRH88_008430	876.731	691.439	0.34204	6.0472e-05	0.00020099	CM023085.1	1604845	1605351	+	507	-	TB2/DP1, HVA22 family protein
TGRH88_008440	2484.64	1858.9	0.41861	1.2435e-08	7.4097e-08	CM023085.1	1607461	1618903	-	7563	-	hypothetical protein
TGRH88_008450	476.547	665.036	-0.47999	7.2921e-07	3.3736e-06	CM023085.1	1619935	1621490	+	1125	-	hypothetical protein
TGRH88_008470	9415.75	7941.87	0.24554	6.5005e-05	0.00021422	CM023085.1	1648297	1650121	+	1416	-	protein disulfide isomerase
TGRH88_008480	53.2215	15.3773	1.7887	7.0003e-07	3.2545e-06	CM023085.1	1650793	1652052	+	789	-	hypothetical protein
TGRH88_008490	1006.61	620.18	0.69858	1.2073e-16	1.731e-15	CM023085.1	1652361	1654439	-	1137	-	S1 RNA binding domain-containing protein
TGRH88_008500	159.014	94.9712	0.74074	6.3366e-05	0.0002093	CM023085.1	1656404	1657345	-	942	-	hypothetical protein
TGRH88_008510	866.613	543.511	0.67278	3.2667e-14	3.7268e-13	CM023085.1	1657614	1663055	-	2499	-	hypothetical protein
TGRH88_008520	2617.6	1678.07	0.64132	4.2305e-17	6.3198e-16	CM023085.1	1666680	1676670	-	8652	-	hypothetical protein
TGRH88_008530	4024.46	3305.05	0.2841	3.114e-06	1.3037e-05	CM023085.1	1679141	1681468	+	642	-	hypothetical protein
TGRH88_008540	1654.68	1901.51	-0.20066	0.0024593	0.0059717	CM023085.1	1684800	1689471	-	3738	-	hypothetical protein
TGRH88_008550	2945.18	2103.08	0.48599	4.0053e-12	3.6881e-11	CM023085.1	1691865	1699487	+	6732	-	hypothetical protein
TGRH88_008580	2432.11	1909.77	0.34899	1.9691e-05	7.1362e-05	CM023085.1	1718929	1721877	+	2949	-	hypothetical protein
TGRH88_008600	1513.39	1758.39	-0.21695	0.0028786	0.0068769	CM023085.1	1732513	1743712	+	4998	-	hypothetical protein
TGRH88_008610	96.5968	58.6984	0.71669	0.0024306	0.0059088	CM023085.1	1747384	1751950	+	2004	-	leucine rich repeat-containing protein
TGRH88_008620	2475.84	3188	-0.36472	1.6836e-07	8.5533e-07	CM023085.1	1753684	1757010	-	516	-	RNA recognition motif-containing protein
TGRH88_008630	516.79	616.489	-0.25489	0.0052811	0.011841	CM023085.1	1758912	1768697	+	2247	-	translation initiation factor sui1 protein
TGRH88_008690	32.5093	16.0786	1.0174	0.012599	0.026106	CM023085.1	1816902	1819493	+	2592	-	hypothetical protein
TGRH88_008700	1734.43	1245.56	0.47776	4.9828e-11	4.013e-10	CM023085.1	1822982	1833585	+	5163	-	CBS domain-containing protein
TGRH88_008710	984.489	596.451	0.72268	1.8234e-18	3.0975e-17	CM023085.1	1836098	1839885	-	2580	-	hypothetical protein
TGRH88_008720	869.586	436.409	0.99435	1.4084e-22	3.4884e-21	CM023085.1	1840212	1843925	-	3714	-	hypothetical protein
TGRH88_008750	1084.2	737.489	0.55578	4.1877e-12	3.8353e-11	CM023085.1	1856568	1866938	+	8505	-	hypothetical protein
TGRH88_008770	3213.27	2488.19	0.36928	2.5172e-06	1.0701e-05	CM023085.1	1872462	1874932	-	1002	-	rhoptry protein ROP15
TGRH88_008790	263.081	202.83	0.37624	0.0075193	0.016324	CM023085.1	1883133	1900291	-	12006	-	sushi domain (scr repeat) domain-containing protein
TGRH88_008800	2555.59	2096.71	0.28577	0.00018336	0.00056004	CM023085.1	1908350	1909657	-	1308	-	rhoptry kinase family protein ROP26 (incomplete catalytic triad)
TGRH88_008810	880.801	1306.65	-0.56901	8.5021e-14	9.2667e-13	CM023085.1	1913433	1916831	+	828	-	hypothetical protein
TGRH88_008820	266.105	389.488	-0.55035	2.6786e-06	1.1348e-05	CM023085.1	1919961	1923004	+	588	-	putative peptidyl-tRNA hydrolase
TGRH88_008830	698.018	977.059	-0.48485	1.3065e-07	6.7619e-07	CM023085.1	1925564	1930457	-	1170	-	putative eukaryotic initiation factor-2B, alpha subunit
TGRH88_008840	736.863	604.879	0.28425	0.0017513	0.004404	CM023085.1	1933738	1938358	-	2700	-	hypothetical protein
TGRH88_008850	1200.26	1049.34	0.19321	0.019266	0.038012	CM023085.1	1942248	1954464	-	7554	-	hypothetical protein
TGRH88_008860	1026.38	1430.68	-0.47832	3.2049e-09	2.0653e-08	CM023085.1	1958738	1963940	-	1899	-	aminotransferase, class V superfamily protein
TGRH88_008870	323.33	443.262	-0.45326	0.00014275	0.00044374	CM023085.1	1964472	1964930	+	459	-	hypothetical protein
TGRH88_008880	246.345	360.637	-0.5508	3.6329e-06	1.4991e-05	CM023085.1	1965161	1965718	+	558	-	hypothetical protein
TGRH88_008890	268.1	389.642	-0.54002	4.0359e-06	1.6533e-05	CM023085.1	1965809	1966129	+	321	-	hypothetical protein
TGRH88_008910	1572.5	2475.47	-0.65504	5.4581e-19	9.7777e-18	CM023085.1	1977729	1979456	+	300	-	Sec61beta family protein
TGRH88_008920	1651.96	1858.33	-0.16998	0.016508	0.033105	CM023085.1	1981434	1983901	-	576	-	hypothetical protein
TGRH88_008930	871.444	1173.85	-0.42995	5.8154e-08	3.1692e-07	CM023085.1	1986452	1991514	-	807	-	RNA recognition motif-containing protein
TGRH88_008940	574.538	797.65	-0.47347	5.0691e-07	2.4091e-06	CM023085.1	1991533	1992328	-	483	-	hypothetical protein
TGRH88_008950	2303.2	636.699	1.8551	1.0711e-72	3.6609e-70	CM023085.1	1994558	1999975	+	5418	-	hypothetical protein
TGRH88_008960	81.2758	49.9083	0.70434	0.0034364	0.0080493	CM023085.1	2001519	2003129	-	1611	-	hypothetical protein
TGRH88_009010	909.324	1231.26	-0.43768	1.2528e-08	7.4598e-08	CM023085.1	2022752	2028068	+	1056	-	putative replication factor C subunit 4
TGRH88_009020	49.2814	28.1227	0.81049	0.0097013	0.02057	CM023085.1	2029026	2032577	-	2442	-	oocyst wall protein
TGRH88_009050	1209.72	1439.12	-0.2514	0.002595	0.0062674	CM023085.1	2051287	2055284	-	3189	-	hypothetical protein
TGRH88_009090	523.582	398.222	0.39519	0.00018435	0.0005628	CM023085.1	2071976	2082158	-	1779	-	putative dihydroorotate dehydrogenase reveal
TGRH88_009100	65.3606	99.8992	-0.61271	0.0053445	0.011961	CM023085.1	2083594	2084494	+	441	-	Erv1 / Alr family protein
TGRH88_009130	560.377	300.498	0.89768	4.9076e-16	6.7312e-15	CM023085.1	2102585	2108762	+	1995	-	hemimethylated DNA binding domain-containing protein
TGRH88_009140	52.3952	20.3333	1.3648	0.00013056	0.00040896	CM023085.1	2108937	2110342	-	906	-	hypothetical protein
TGRH88_009160	282.945	169.134	0.74305	7.0925e-08	3.7902e-07	CM023085.1	2116229	2118808	-	2580	-	Ferredoxin-fold anticodon binding domain-containing protein
TGRH88_009200	2098.92	491.75	2.0927	2.9559e-81	1.6839e-78	CM023085.1	2143367	2176228	+	25929	-	hypothetical protein
TGRH88_009220	15914.9	18453.6	-0.21357	9.9362e-05	0.00031587	CM023085.1	2177905	2179963	+	945	-	ribosomal protein RPS6
TGRH88_009300	6571.45	8325.45	-0.34135	2.2745e-06	9.7324e-06	CM023085.1	2269535	2270029	+	495	-	hypothetical protein
TGRH88_009310	271.452	335.4	-0.30697	0.013267	0.027277	CM023085.1	2273890	2281241	-	1617	-	FYVE zinc finger domain-containing protein
TGRH88_009330	510.359	608.487	-0.25542	0.021871	0.042512	CM023085.1	2311245	2315108	-	3252	-	hypothetical protein
TGRH88_009350	697.677	536.588	0.3785	2.3184e-05	8.2819e-05	CM023085.1	2318421	2330596	-	4944	-	DNA polymerase I domain-containing protein
TGRH88_009360	362.784	507.152	-0.48409	5.0087e-06	2.0255e-05	CM023085.1	2334825	2336401	-	483	-	IMC sub-compartment protein ISP2
TGRH88_009440	48.641	26.325	0.88108	0.0084037	0.018038	CM023085.1	2373191	2373748	-	558	-	hypothetical protein
TGRH88_009450	222.889	129.453	0.78583	5.3453e-06	2.1484e-05	CM023085.1	2374138	2376396	-	2259	-	dense granule protein GRA11
TGRH88_009460	80.2583	53.5343	0.58449	0.012999	0.026791	CM023085.1	2381924	2383093	-	1170	-	hypothetical protein
TGRH88_009470	129.173	59.8885	1.1094	1.3144e-07	6.7988e-07	CM023085.1	2387440	2388246	-	807	-	hypothetical protein
TGRH88_009480	74.0407	26.6771	1.4769	6.5802e-06	2.5983e-05	CM023085.1	2388313	2389317	+	258	-	hypothetical protein
TGRH88_009490	263.148	128.249	1.0372	2.4075e-09	1.574e-08	CM023085.1	2389343	2392725	-	3270	-	hypothetical protein
TGRH88_009570	564.656	407.794	0.4687	2.4095e-06	1.0274e-05	CM023085.1	2441101	2444453	-	792	-	hypothetical protein
TGRH88_009590	1272.73	1486.17	-0.22374	0.0010709	0.0028052	CM023085.1	2447968	2453450	-	3102	-	hypothetical protein
TGRH88_009600	6891.3	506.642	3.7657	3.7308e-29	1.3741e-27	CM023085.1	2460018	2467061	+	6360	-	hypothetical protein
TGRH88_009650	235.352	349.385	-0.57172	1.5261e-05	5.6429e-05	CM023085.1	2509408	2510510	-	411	-	hypothetical protein
TGRH88_009660	516.023	749.851	-0.53885	1.0694e-08	6.4399e-08	CM023085.1	2510592	2515214	-	1287	-	SNARE associated protein
TGRH88_009690	654.85	796.443	-0.2819	0.005728	0.01274	CM023085.1	2526600	2529836	+	1938	-	hypothetical protein
TGRH88_009750	5165.73	2977.09	0.79518	4.9893e-19	8.9945e-18	CM023085.1	2561540	2564445	-	2556	-	hypothetical protein
TGRH88_009800	199.326	135.829	0.55627	0.0015275	0.003887	CM023085.1	2597522	2602568	-	3735	-	putative NAD(P) transhydrogenase subunit beta
TGRH88_009850	408.284	239.752	0.7686	4.3081e-11	3.5093e-10	CM023085.1	2621441	2622631	+	1191	-	SAG-related sequence SRS19C
TGRH88_009860	141.783	186.026	-0.39261	0.014645	0.029703	CM023085.1	2623862	2625058	+	1197	-	SAG-related sequence SRS19B
TGRH88_009880	231.447	109.437	1.079	2.2259e-11	1.8666e-10	CM023085.1	2628515	2629854	-	384	-	hypothetical protein
TGRH88_009950	31.4699	6.05887	2.3833	6.9773e-06	2.7374e-05	CM023085.1	1037223	1037304	-	82	-	tRNA-Ser
TGRH88_010030	150.673	218.528	-0.5348	0.0004706	0.0013302	CM023090.1	162464	163208	-	411	-	Toxoplasma gondii family B protein
TGRH88_010070	177.587	136.831	0.37691	0.023658	0.045521	CM023090.1	233667	235049	+	1383	-	putative adenylosuccinate synthetase
TGRH88_010090	933.793	1076.23	-0.20456	0.01041	0.021958	CM023090.1	239603	240306	-	459	-	cwf18 pre-mRNA splicing factor protein
TGRH88_010100	1162.91	263.511	2.1417	9.8394e-18	1.5657e-16	CM023090.1	241572	245561	+	3990	-	hypothetical protein
TGRH88_010130	520.154	702.529	-0.4346	1.5086e-05	5.583e-05	CM023090.1	253919	255490	+	441	-	putative glutaredoxin
TGRH88_010140	2208.65	1223.01	0.8525	2.6519e-19	4.9585e-18	CM023090.1	258903	263519	-	1389	-	putative proliferation-associated protein 2G4
TGRH88_010160	862.962	1013.29	-0.23185	0.0029367	0.0070018	CM023090.1	273557	277868	+	1269	-	SNARE associated Golgi protein
TGRH88_010180	63.5505	10.4341	2.6119	7.267e-12	6.5159e-11	CM023090.1	293011	293675	-	306	-	hypothetical protein
TGRH88_010190	731.835	336.338	1.1212	5.468e-29	2.0053e-27	CM023090.1	297577	298566	-	990	-	hypothetical protein
TGRH88_010210	235.045	313.333	-0.41544	0.0011878	0.0030804	CM023090.1	304934	305491	-	558	-	hypothetical protein
TGRH88_010220	347.504	450.144	-0.37154	0.0017633	0.004429	CM023090.1	306772	311107	+	1440	-	DEAD/DEAH box helicase family protein
TGRH88_010260	145.117	100.074	0.53642	0.0065178	0.014347	CM023090.1	340463	352542	-	2337	-	putative NBP2b protein
TGRH88_010280	672.599	943.317	-0.48844	1.678e-08	9.8752e-08	CM023090.1	371513	376149	-	1044	-	tetratricopeptide repeat-containing protein
TGRH88_010300	1078.77	1390.84	-0.36604	4.331e-07	2.0814e-06	CM023090.1	389205	392557	+	726	-	Rab 5
TGRH88_010310	1029.35	1350.03	-0.39069	4.6488e-07	2.2217e-06	CM023090.1	395573	405783	+	2316	-	dynamin-related protein DRPA
TGRH88_010330	561.586	684.149	-0.28382	0.0026128	0.0063033	CM023090.1	413409	419846	+	2529	-	hypothetical protein
TGRH88_010380	207.832	310.776	-0.58076	6.5101e-06	2.573e-05	CM023090.1	455219	456403	+	1185	-	hypothetical protein
TGRH88_010390	6457.25	3997.57	0.6918	2.0475e-23	5.3998e-22	CM023090.1	460954	471560	+	4071	-	transporter, cation channel family protein
TGRH88_010400	1243.46	1108.3	0.16584	0.024363	0.046677	CM023090.1	476658	491346	+	6219	-	CPSF A subunit region protein
TGRH88_010430	2995.85	1593.45	0.91077	6.9961e-33	3.4757e-31	CM023090.1	509732	518534	+	6483	-	microneme protein MIC12
TGRH88_010460	1042.49	898.724	0.21325	0.011854	0.024688	CM023090.1	542948	556387	-	9093	-	hypothetical protein
TGRH88_010470	66.7742	43.7434	0.60927	0.019817	0.038965	CM023090.1	557425	559058	-	1167	-	hypothetical protein
TGRH88_010490	1846.62	2341.17	-0.34235	2.3275e-08	1.3303e-07	CM023090.1	561267	569616	+	1527	-	multi-pass transmembrane protein
TGRH88_010500	464.653	651.619	-0.48707	2.2466e-07	1.1207e-06	CM023090.1	569741	570199	-	459	-	hypothetical protein
TGRH88_010530	734.24	559.966	0.39036	4.085e-05	0.00013985	CM023090.1	597158	598175	+	543	-	hypothetical protein
TGRH88_010540	4914.63	3611.31	0.44438	2.4718e-09	1.6111e-08	CM023090.1	599728	603457	+	2739	-	cyclin2 related protein
TGRH88_010560	866.798	1035.27	-0.25692	0.0030821	0.0073198	CM023090.1	618435	624413	+	4251	-	folate-binding protein YgfZ protein
TGRH88_010590	227.412	299.649	-0.39728	0.0019575	0.0048681	CM023090.1	645422	649421	-	1491	-	hypothetical protein
TGRH88_010600	80.793	119.289	-0.55932	0.00728	0.015873	CM023090.1	651467	652523	+	435	-	putative anaphase promoting complex subunit 11
TGRH88_010610	770.854	917.516	-0.25074	0.0021195	0.0052329	CM023090.1	654226	658097	-	1041	-	hypothetical protein
TGRH88_010620	1704.57	2068.71	-0.27905	4.9098e-05	0.00016551	CM023090.1	659745	661082	+	693	-	hypothetical protein
TGRH88_010630	135.544	76.9089	0.81733	2.7034e-05	9.5616e-05	CM023090.1	662211	665018	+	1812	-	putative preprocathepsin c precursor
TGRH88_010680	398.093	509.453	-0.35657	0.0008586	0.0022999	CM023090.1	698957	703038	-	1155	-	RING zinc finger protein
TGRH88_010700	1341.88	1135.24	0.24126	0.0014389	0.0036824	CM023090.1	705660	711358	+	1278	-	DnaJ domain-containing protein
TGRH88_010710	1321.46	1913.2	-0.53349	1.5112e-13	1.6082e-12	CM023090.1	713363	715766	-	609	-	putative mago nashi family protein 2
TGRH88_010720	22.8185	7.05152	1.7001	0.0023114	0.0056463	CM023090.1	717830	723085	-	2448	-	scavenger receptor protein SR1 precursor
TGRH88_010730	12146.2	18268.9	-0.58889	1.5295e-22	3.7774e-21	CM023090.1	723600	724828	-	516	-	ribosomal protein RPL32
TGRH88_010750	471.388	629.276	-0.41658	1.335e-05	4.9793e-05	CM023090.1	728965	730149	-	1185	-	UDP-galactose transporter subfamily protein
TGRH88_010760	3304.29	2460.75	0.42525	1.3084e-10	1.0063e-09	CM023090.1	732174	743432	+	7233	-	kinesin motor domain-containing protein
TGRH88_010780	481.723	667.09	-0.47039	3.5383e-06	1.4649e-05	CM023090.1	754975	755340	-	366	-	LSM domain-containing protein
TGRH88_010790	137.854	207.522	-0.59263	0.00029099	0.0008592	CM023090.1	758021	759150	-	333	-	hypothetical protein
TGRH88_010800	414.458	327.856	0.33657	0.0090338	0.019272	CM023090.1	759714	765463	+	2328	-	fumarate hydratase
TGRH88_010830	516.05	639.742	-0.31017	0.0019821	0.0049249	CM023090.1	782176	786234	-	798	-	hypothetical protein
TGRH88_010850	1257.76	1591.21	-0.33887	1.8801e-06	8.1923e-06	CM023090.1	789930	794215	-	3063	-	hypothetical protein
TGRH88_010890	128.09	80.4533	0.6708	0.0012466	0.003218	CM023090.1	814523	815695	+	1173	-	SAG-related sequence SRS38B
TGRH88_010900	112.374	65.9028	0.76923	0.00025308	0.00075378	CM023090.1	817037	818206	+	1170	-	SAG-related sequence SRS38A
TGRH88_010910	322.524	405.849	-0.33248	0.003072	0.0072979	CM023090.1	819387	821380	-	588	-	hypothetical protein
TGRH88_010920	2031.4	2602.11	-0.35778	1.3325e-07	6.8798e-07	CM023090.1	824805	829597	-	2637	-	protein phosphatase 2C domain-containing protein
TGRH88_010930	565.282	761.825	-0.43193	5.3161e-06	2.1397e-05	CM023090.1	833755	835446	+	1692	-	hypothetical protein
TGRH88_010950	1555.37	2121.53	-0.4483	2.48e-11	2.0655e-10	CM023090.1	845145	846425	-	1281	-	aquaporin 2
TGRH88_010960	9553.52	14785.3	-0.63002	5.7211e-26	1.804e-24	CM023090.1	847422	849325	+	474	-	ribosomal protein RPL14
TGRH88_010970	586.919	419.367	0.48406	1.1698e-06	5.2637e-06	CM023090.1	850973	853603	+	927	-	hydrolase, alpha/beta fold family protein
TGRH88_010990	837.91	1130.81	-0.43222	4.004e-08	2.2246e-07	CM023090.1	858130	864558	-	1428	-	hypothetical protein
TGRH88_011000	296.417	233.442	0.34411	0.0071558	0.015623	CM023090.1	867525	889350	+	13407	-	ribonuclease type III Dicer
TGRH88_011010	668.879	889.403	-0.41126	3.3107e-06	1.3753e-05	CM023090.1	891996	896585	+	2289	-	hypothetical protein
TGRH88_011020	2792.26	3452.56	-0.30616	1.9274e-07	9.7166e-07	CM023090.1	900489	911069	+	3312	-	beta-COP
TGRH88_011040	1401.25	984.14	0.50947	1.7068e-10	1.2884e-09	CM023090.1	913702	915694	+	921	-	hypothetical protein
TGRH88_011050	10402.5	14238.2	-0.45286	6.7713e-17	9.8907e-16	CM023090.1	918258	920313	-	1350	-	beta-tubulin
TGRH88_011070	1491.33	1927.62	-0.37068	1.0728e-07	5.6032e-07	CM023090.1	933623	937157	-	3144	-	DHHC zinc finger domain-containing protein
TGRH88_011080	580.09	806.838	-0.47503	1.0605e-07	5.5458e-07	CM023090.1	939733	944644	+	1644	-	general transcription factor IIH polypeptide 3 GTF2H3
TGRH88_011090	7486.58	4191.12	0.83703	5.0666e-36	2.8863e-34	CM023090.1	947226	954568	+	3198	-	3'5'-cyclic nucleotide phosphodiesterase domain-containing protein
TGRH88_011110	1486.75	1928.6	-0.37505	3.2331e-06	1.3483e-05	CM023090.1	957180	958570	+	774	-	cyclin, N-terminal domain-containing protein
TGRH88_011120	1005.52	165.796	2.6001	1.4625e-26	4.6981e-25	CM023090.1	960388	963408	+	3021	-	hypothetical protein
TGRH88_011130	710.091	620.511	0.19435	0.025555	0.048699	CM023090.1	964244	967123	+	1185	-	putative dihydrouridine synthase
TGRH88_011170	3495.08	1546.4	1.1762	2.3215e-42	1.8199e-40	CM023090.1	983712	999284	-	11964	-	Sec7 domain-containing protein
TGRH88_011180	81.8068	38.1417	1.0998	2.0286e-05	7.3265e-05	CM023090.1	1000807	1001253	-	447	-	hypothetical protein
TGRH88_011190	746.573	1057.25	-0.5026	1.6506e-09	1.0983e-08	CM023090.1	1002268	1005531	+	951	-	hypothetical protein
TGRH88_011230	490.382	323.738	0.59942	2.4758e-08	1.4094e-07	CM023090.1	1024896	1027971	-	1785	-	isocitrate dehydrogenase
TGRH88_011240	1260.49	1530.07	-0.27966	6.8384e-05	0.00022432	CM023090.1	1031516	1036535	+	1068	-	putative transporter/permease protein
TGRH88_011260	299.801	76.3845	1.97	4.7571e-30	1.8995e-28	CM023090.1	1042459	1047874	-	4776	-	leucyl-tRNA synthetase (LeuRS2)
TGRH88_011300	3762.01	1667.48	1.1737	1.4853e-35	8.2417e-34	CM023090.1	1059267	1065967	-	5031	-	hypothetical protein
TGRH88_011310	840.831	1081.5	-0.36211	2.9613e-05	0.000104	CM023090.1	1069383	1073311	+	1848	-	hypothetical protein
TGRH88_011330	212.766	56.9994	1.9023	7.1379e-22	1.6803e-20	CM023090.1	1075083	1082795	-	6198	-	hypothetical protein
TGRH88_011370	9551.06	7810.87	0.29026	6.2895e-06	2.4962e-05	CM023090.1	1099961	1108534	+	2145	-	putative Acetyl-coenzyme A synthetase 2
TGRH88_011380	1740.76	1493.73	0.22108	0.0069424	0.015199	CM023090.1	1112997	1117842	+	1749	-	hypothetical protein
TGRH88_011390	311.547	422.64	-0.44127	0.00018635	0.00056851	CM023090.1	1120115	1122459	-	648	-	thioredoxin domain-containing protein
TGRH88_011430	183.539	262.932	-0.51598	0.00030858	0.00090613	CM023090.1	1149408	1151699	-	498	-	hypothetical protein
TGRH88_011440	263.366	135.404	0.9612	4.519e-11	3.6636e-10	CM023090.1	1152918	1154201	+	363	-	hypothetical protein
TGRH88_011450	1082.04	1415.52	-0.38816	1.1507e-06	5.1859e-06	CM023090.1	1156334	1157212	-	276	-	putative small ubiquitin family modifier
TGRH88_011460	258.027	136.03	0.92552	8.4692e-09	5.1952e-08	CM023090.1	1161438	1163746	+	1086	-	lysine decarboxylase family protein
TGRH88_011470	1107.55	289.031	1.9367	1.4307e-54	2.1831e-52	CM023090.1	1167491	1192934	+	13545	-	hypothetical protein
TGRH88_011570	523.709	691.087	-0.4014	3.612e-05	0.00012513	CM023090.1	1276577	1280728	-	3294	-	hypothetical protein
TGRH88_011580	496.334	652.763	-0.39678	9.4285e-05	0.00030197	CM023090.1	1282863	1289290	+	1800	-	Alpha-1,3-mannosyl-glycoprotein 2-beta-N-acetylglucosaminyltransferase
TGRH88_011610	699.103	865.354	-0.30856	0.00039044	0.0011218	CM023090.1	1295872	1309090	+	2733	-	HEAT repeat-containing protein
TGRH88_011630	421.347	698.485	-0.7273	6.3148e-12	5.68e-11	CM023090.1	1320659	1323373	+	882	-	hypothetical protein
TGRH88_011650	1133.76	1600.25	-0.49668	1.0656e-11	9.3295e-11	CM023090.1	1328922	1335411	-	1137	-	peptidase, M50 family protein
TGRH88_011690	42.4413	11.4049	1.8979	4.0053e-06	1.6423e-05	CM023090.1	1357289	1359894	-	891	-	EF hand family protein
TGRH88_011700	1331.92	1760.26	-0.4019	2.2379e-07	1.117e-06	CM023090.1	1361784	1363256	-	1473	-	rhoptry kinase family protein ROP41
TGRH88_011710	1157.36	1026.34	0.173	0.025881	0.049265	CM023090.1	1365308	1368391	-	1356	-	hypothetical protein
TGRH88_011720	5940.57	3308.06	0.84478	4.3977e-33	2.2368e-31	CM023090.1	1372620	1374806	+	2187	-	hypothetical protein
TGRH88_011730	8228.35	12107.2	-0.55715	7.3572e-16	9.8848e-15	CM023090.1	1377046	1378415	+	363	-	ribosomal protein RPL31
TGRH88_011750	14210	21246.4	-0.58026	4.8121e-31	2.0767e-29	CM023090.1	1382766	1385105	-	864	-	ribosomal protein RPSA
TGRH88_011760	1722.42	2072.21	-0.26611	0.00020151	0.00061225	CM023090.1	1386091	1386858	+	768	-	hypothetical protein
TGRH88_011790	996.414	1309.02	-0.39424	1.3513e-06	6.0326e-06	CM023090.1	1404217	1405791	-	1575	-	putative pre-mRNA splicing factor
TGRH88_011800	1604.6	915.85	0.80845	1.6977e-20	3.4872e-19	CM023090.1	1407516	1444444	+	26736	-	phosphatidylinositol 3- and 4-kinase
TGRH88_011820	1273.53	1635.15	-0.36032	6.1621e-07	2.8963e-06	CM023090.1	1450817	1455253	-	2403	-	pantoate-beta-alanine ligase
TGRH88_011880	105.57	58.8675	0.84271	0.00062647	0.0017234	CM023090.1	1500162	1502804	+	1800	-	hypothetical protein
TGRH88_011890	4553.31	6978.81	-0.61609	2.6752e-32	1.27e-30	CM023090.1	1506515	1507666	+	1152	-	hypothetical protein
TGRH88_011900	520.641	421.753	0.30267	0.0036674	0.0085133	CM023090.1	1511401	1523175	+	8124	-	flagellar/basal body protein
TGRH88_011910	2015.89	1789.09	0.17202	0.0085145	0.018253	CM023090.1	1524857	1536468	-	6297	-	hypothetical protein
TGRH88_011950	2533.54	3023.18	-0.25506	5.7135e-05	0.00019101	CM023090.1	1554510	1557583	-	1479	-	RNA recognition motif-containing protein
TGRH88_011960	2659.8	3673.78	-0.46582	3.4452e-16	4.7869e-15	CM023090.1	1559546	1569189	+	1968	-	hypothetical protein
TGRH88_011970	869.746	1221.82	-0.49022	2.2231e-08	1.2741e-07	CM023090.1	1572913	1575293	+	819	-	hypothetical protein
TGRH88_011980	1296.52	828.415	0.64586	4.7181e-17	6.9993e-16	CM023090.1	1576817	1586736	-	6228	-	chloride transporter, chloride channel (ClC) family protein
TGRH88_012000	682.022	879.556	-0.36681	2.3033e-05	8.235e-05	CM023090.1	1588540	1591865	+	990	-	hypothetical protein
TGRH88_012010	1351.95	2224.29	-0.71753	2.3852e-21	5.2939e-20	CM023090.1	1593717	1596638	-	1566	-	hypothetical protein
TGRH88_012020	1288.42	1135.72	0.18187	0.021003	0.041002	CM023090.1	1598964	1601154	+	1785	-	hypothetical protein
TGRH88_012030	2650.23	2296.95	0.20647	0.0034871	0.0081591	CM023090.1	1601845	1605121	-	1407	-	hexokinase
TGRH88_012040	1454.87	1672.13	-0.20094	0.0071475	0.015608	CM023090.1	1609270	1613709	+	2286	-	hypothetical protein
TGRH88_012060	1037.38	1312.28	-0.33975	5.3908e-06	2.1647e-05	CM023090.1	1621437	1626402	+	771	-	hypothetical protein
TGRH88_012070	876.197	1111.89	-0.34307	1.1651e-05	4.3879e-05	CM023090.1	1630081	1631904	+	1824	-	G-protein beta WD-40 repeat containing protein
TGRH88_012110	1349.76	1802.71	-0.41781	7.7454e-07	3.5748e-06	CM023090.1	1660502	1661535	+	366	-	hypothetical protein
TGRH88_012140	2528.77	2857.05	-0.17598	0.0052934	0.011866	CM023090.1	1668575	1671124	-	1182	-	putative cell-cycle-associated protein kinase GSK
TGRH88_012150	324.129	200.463	0.69185	9.9683e-08	5.2386e-07	CM023090.1	1675298	1676914	+	1617	-	hypothetical protein
TGRH88_012170	148.682	98.3547	0.59804	0.0015601	0.003964	CM023090.1	1686986	1688104	+	1119	-	hypothetical protein
TGRH88_012180	753.909	618.782	0.28443	0.001877	0.0046924	CM023090.1	1688915	1692616	-	3702	-	hypothetical protein
TGRH88_012200	737.968	903.233	-0.29223	0.00048622	0.0013703	CM023090.1	1702888	1705992	+	1380	-	hypothetical protein
TGRH88_012220	3798.34	4879.62	-0.36112	3.0065e-09	1.9404e-08	CM023090.1	1716888	1726555	+	4695	-	RNA recognition motif-containing protein
TGRH88_012230	897.464	1148.98	-0.35654	6.8489e-05	0.00022457	CM023090.1	1730210	1736986	+	3717	-	hypothetical protein
TGRH88_012250	265.225	369.874	-0.48028	0.00028167	0.00083339	CM023090.1	1747120	1750129	+	1044	-	co-chaperone GrpE protein
TGRH88_012270	3046.12	1758.84	0.79199	4.1161e-21	8.8595e-20	CM023090.1	1768437	1781662	+	9087	-	Ulp1 protease family, C-terminal catalytic domain-containing protein
TGRH88_012340	33.7332	13.0351	1.3761	0.0018689	0.0046778	CM023090.1	1810120	1815998	+	3504	-	putative rhoptry neck protein
TGRH88_012360	11.8873	3.32917	1.8308	0.017149	0.034207	CM023090.1	1829322	1829720	-	399	-	hypothetical protein
TGRH88_012370	2325.86	816.813	1.5096	6.2921e-10	4.4288e-09	CM023090.1	1835606	1846175	-	5505	-	hypothetical protein
TGRH88_012380	539.277	115.965	2.2166	6.4686e-51	8.1286e-49	CM023090.1	1852799	1862211	-	5610	-	Tubulin-tyrosine ligase family protein
TGRH88_012420	26.2393	3.9974	2.7072	9.8567e-06	3.7718e-05	CM023090.1	1874876	1878520	+	3645	-	hypothetical protein
TGRH88_012460	849.622	452.658	0.90805	2.6368e-23	6.9114e-22	CM023090.1	1897494	1904257	-	2778	-	glutamate 5-kinase domain-containing protein
TGRH88_012470	126.158	58.3708	1.1122	1.9451e-07	9.7945e-07	CM023090.1	1904362	1905780	-	348	-	hypothetical protein
TGRH88_012490	2057.11	1525.06	0.43228	3.2393e-08	1.8162e-07	CM023090.1	1918992	1920683	+	780	-	hypothetical protein
TGRH88_012510	2166.8	2866.36	-0.40373	1.1528e-11	1.0021e-10	CM023090.1	1931731	1939118	+	3900	-	hypothetical protein
TGRH88_012550	1265.73	1468.91	-0.21531	0.0077205	0.016708	CM023090.1	1966158	1970713	-	2664	-	hypothetical protein
TGRH88_012590	3345.11	4484.76	-0.42279	6.3666e-14	7.0288e-13	CM023090.1	2000174	2003287	+	3114	-	Sodium:neurotransmitter symporter family protein
TGRH88_012600	970.433	576.148	0.75158	9.1178e-18	1.4536e-16	CM023090.1	2005197	2018366	-	11607	-	zinc finger, C3HC4 type (RING finger) domain-containing protein
TGRH88_012610	921.473	691.709	0.41334	9.4415e-06	3.6316e-05	CM023090.1	2020680	2033320	+	5280	-	ATP-dependent DNA helicase, RecQ family protein
TGRH88_012620	1235.5	1428.12	-0.20843	0.0043784	0.010004	CM023090.1	2040818	2050580	+	3759	-	hypothetical protein
TGRH88_012640	45.9323	15.4145	1.5774	2.8527e-05	0.00010048	CM023090.1	2063569	2066375	-	1887	-	hypothetical protein
TGRH88_012650	1024.99	720.946	0.5078	1.7542e-07	8.8855e-07	CM023090.1	2071946	2084864	+	10167	-	hypothetical protein
TGRH88_012690	540.134	141.735	1.928	3.6384e-40	2.5276e-38	CM023090.1	2113717	2126985	-	10332	-	HEAT repeat-containing protein
TGRH88_012700	1234.07	1393.89	-0.17543	0.013563	0.0278	CM023090.1	2136325	2140291	-	2637	-	hypothetical protein
TGRH88_012720	392.184	305.046	0.36154	0.0042283	0.0096944	CM023090.1	2146669	2151956	-	2700	-	hypothetical protein
TGRH88_012730	366.639	457.096	-0.31771	0.0036288	0.0084375	CM023090.1	2153573	2158739	+	1356	-	bucentaur or craniofacial development domain-containing protein
TGRH88_012750	1010.89	1268.21	-0.32722	7.0142e-05	0.00022961	CM023090.1	2164636	2168898	-	1905	-	putative cyclin 4
TGRH88_012760	168.388	233.585	-0.472	0.0029227	0.0069721	CM023090.1	2169702	2170097	-	396	-	hypothetical protein
TGRH88_012770	516.648	232.633	1.1501	8.3805e-18	1.3385e-16	CM023090.1	2174389	2190086	+	10644	-	DNA polymerase family B protein
TGRH88_012780	888.254	216.858	2.0344	1.2719e-56	2.09e-54	CM023090.1	2192507	2200155	+	7371	-	SAG-related sequence SRS44
TGRH88_012810	115.506	195.472	-0.7557	1.5078e-05	5.5826e-05	CM023090.1	2219734	2220392	-	333	-	hypothetical protein
TGRH88_012830	3936.56	5141.06	-0.385	1.0503e-11	9.2239e-11	CM023090.1	2229230	2235331	-	1293	-	RNA recognition motif-containing protein
TGRH88_012840	538.587	717.781	-0.41443	2.164e-05	7.7794e-05	CM023090.1	2239575	2240714	+	654	-	hypothetical protein
TGRH88_012850	1418.71	623.425	1.1862	2.1746e-34	1.147e-32	CM023090.1	2242031	2254289	-	9291	-	AP2 domain transcription factor AP2IX-3
TGRH88_012860	444.579	564.717	-0.34444	0.00065136	0.0017851	CM023090.1	2258904	2262944	-	1944	-	hypothetical protein
TGRH88_012880	825.985	1060.82	-0.36025	4.91e-05	0.00016551	CM023090.1	2264910	2272377	+	2484	-	DNA-directed RNA polymerase III RPC5
TGRH88_012890	526.455	621.254	-0.2387	0.010784	0.022657	CM023090.1	2275837	2293393	+	2559	-	putative DNA topoisomerase III beta-1
TGRH88_012910	606.757	64.7298	3.2278	1.3564e-21	3.0826e-20	CM023090.1	2303587	2327660	+	23736	-	hypothetical protein
TGRH88_012920	164.372	30.9114	2.4152	8.2489e-25	2.4222e-23	CM023090.1	2329488	2331550	-	1701	-	hypothetical protein
TGRH88_012930	1546.57	954.793	0.69531	7.1641e-18	1.1529e-16	CM023090.1	2334846	2342445	+	6903	-	hypothetical protein
TGRH88_012960	4570.99	1526.73	1.582	1.5908e-17	2.4806e-16	CM023090.1	2358164	2369153	+	8952	-	hypothetical protein
TGRH88_012970	572.52	250.524	1.1922	1.0495e-18	1.8265e-17	CM023090.1	2369614	2370834	+	429	-	hypothetical protein
TGRH88_012980	177.337	101.251	0.80861	2.691e-05	9.5374e-05	CM023090.1	2373016	2373585	+	570	-	hypothetical protein
TGRH88_012990	525.203	629.611	-0.2608	0.0050562	0.011385	CM023090.1	2375560	2376774	+	1215	-	hypothetical protein
TGRH88_013000	1710.72	2068.55	-0.27378	6.6883e-05	0.00022007	CM023090.1	2378646	2389494	-	3864	-	hypothetical protein
TGRH88_013060	1133.11	685.612	0.72449	5.1964e-15	6.5012e-14	CM023090.1	2429903	2446076	-	15150	-	hypothetical protein
TGRH88_013120	1253.28	1699.84	-0.44012	1.713e-09	1.1338e-08	CM023090.1	2488553	2492780	+	1668	-	hypothetical protein
TGRH88_013140	203.093	272.546	-0.4243	0.0032776	0.0077217	CM023090.1	2496850	2499593	-	1257	-	hypothetical protein
TGRH88_013190	111.779	166.315	-0.57401	0.0011601	0.0030168	CM023090.1	2510973	2511686	-	714	-	adenylate kinase
TGRH88_013200	411.393	309.04	0.41257	0.00022138	0.00066727	CM023090.1	2512558	2518346	+	2580	-	putative histone lysine methyltransferase, SET
TGRH88_013210	756.544	607.143	0.31711	0.00064257	0.0017633	CM023090.1	2523102	2528600	+	1479	-	UBX domain-containing protein
TGRH88_013220	2516.67	2040.96	0.30186	1.65e-05	6.072e-05	CM023090.1	2530035	2535947	-	3162	-	hypothetical protein
TGRH88_013230	9487.53	8262	0.19966	0.0015814	0.004011	CM023090.1	2540362	2544545	+	1821	-	tryptophanyl-tRNA synthetase (TrpRS2)
TGRH88_013240	1773.2	2199	-0.31075	1.4674e-06	6.5036e-06	CM023090.1	2546070	2548232	-	2163	-	hypothetical protein
TGRH88_013250	23264.8	19270.4	0.27173	0.0014405	0.0036852	CM023090.1	2549787	2554204	+	2127	-	heat shock protein HSP90
TGRH88_013270	1579.52	1777.19	-0.16988	0.010766	0.022626	CM023090.1	2561706	2573526	-	3306	-	LETM1 family protein
TGRH88_013290	1975.83	336.148	2.5551	3.8551e-23	9.8925e-22	CM023090.1	2591749	2611714	-	13506	-	NEK kinase
TGRH88_013330	64.9672	30.2173	1.1001	0.0017607	0.0044237	CM023090.1	2639213	2645812	+	6024	-	hypothetical protein
TGRH88_013340	801.729	277.327	1.5303	6.3015e-46	6.1892e-44	CM023090.1	2647216	2651412	-	1653	-	FAD Malate-dehydrogenase (MDH-FAD)
TGRH88_013350	481.961	316.268	0.60734	5.9141e-07	2.7843e-06	CM023090.1	2653830	2659081	-	3987	-	ubiquitin carboxyl-terminal hydrolase
TGRH88_013370	515.288	276.256	0.8999	4.5094e-13	4.5601e-12	CM023090.1	2664643	2670446	+	2415	-	NOL1/NOP2/sun family protein
TGRH88_013380	1105.41	915.453	0.27196	0.0004524	0.0012847	CM023090.1	2672890	2675614	+	2091	-	nucleoside transporter protein
TGRH88_013400	666.12	517.078	0.36478	0.00021006	0.0006356	CM023090.1	2681574	2685659	+	2358	-	hypothetical protein
TGRH88_013410	486.641	410.403	0.24627	0.019012	0.037588	CM023090.1	2689356	2691575	-	1233	-	hypothetical protein
TGRH88_013420	85.6388	137.339	-0.68339	0.00034303	0.00099735	CM023090.1	2692329	2692721	+	180	-	putative RNA methylase
TGRH88_013440	734.868	538.024	0.45025	7.1726e-07	3.3256e-06	CM023090.1	2696032	2698377	-	1971	-	WD domain, G-beta repeat-containing protein
TGRH88_013470	2869.59	3481.18	-0.27891	2.4914e-06	1.0608e-05	CM023090.1	2710870	2712226	+	846	-	putative nucleosome assembly protein (NAP)
TGRH88_013480	2275.63	1505.98	0.59596	8.2232e-12	7.3043e-11	CM023090.1	2718092	2722506	+	3036	-	radical SAM domain-containing protein
TGRH88_013510	1620.36	708.887	1.1925	1.0264e-43	9.1359e-42	CM023090.1	2734604	2739561	-	2004	-	endonuclease IV APN
TGRH88_013520	1154.86	1660.07	-0.52317	1.3038e-13	1.3962e-12	CM023090.1	2740963	2745229	+	1401	-	Fe-S protein assembly co-chaperone HscB protein
TGRH88_013540	488.417	657.532	-0.42944	1.2627e-05	4.726e-05	CM023090.1	2765547	2771150	-	1986	-	hypothetical protein
TGRH88_013550	12119.8	18597.7	-0.61774	1.4472e-25	4.4484e-24	CM023090.1	2773719	2776037	-	666	-	ribosomal protein RPL10
TGRH88_013560	975.861	1148.13	-0.23416	0.0025303	0.0061302	CM023090.1	2777602	2781955	+	3318	-	hypothetical protein
TGRH88_013570	835.992	974.251	-0.22123	0.010882	0.022839	CM023090.1	2784283	2786794	-	2022	-	putative L-asparaginase
TGRH88_013590	2656.22	3130.43	-0.23653	0.00027006	0.00080045	CM023090.1	2796503	2805707	-	3386	-	endonuclease/exonuclease/phosphatase family protein
TGRH88_013610	826.589	645.547	0.35791	0.00035493	0.0010292	CM023090.1	2819854	2827062	+	1569	-	NADH dehydrogenase (NDH2-II)
TGRH88_013620	2133.07	1823.61	0.22645	0.002012	0.0049876	CM023090.1	2829713	2831659	+	1947	-	hypothetical protein
TGRH88_013630	189.809	248.94	-0.39172	0.0045436	0.010353	CM023090.1	2833875	2835056	-	363	-	hypothetical protein
TGRH88_013640	322.228	396.81	-0.30116	0.010331	0.021814	CM023090.1	2835668	2837703	-	492	-	hypothetical protein
TGRH88_013670	304.682	382.608	-0.32863	0.0040623	0.0093515	CM023090.1	2852173	2855079	+	1968	-	hypothetical protein
TGRH88_013700	261.797	366.403	-0.48588	9.4522e-05	0.0003025	CM023090.1	2866956	2870444	+	480	-	DUF866 domain-containing protein
TGRH88_013710	1845.57	2065.75	-0.16309	0.025423	0.048459	CM023090.1	2873118	2879420	-	3138	-	ATP-binding cassette G family transporter ABCG96
TGRH88_013740	1298.05	287.038	2.1757	5.079e-71	1.55e-68	CM023090.1	2901606	2923290	+	18222	-	hypothetical protein
TGRH88_013750	337.383	137.822	1.2908	6.0655e-18	9.8162e-17	CM023090.1	2925339	2929873	-	3792	-	hypothetical protein
TGRH88_013760	1165.29	634.791	0.8762	4.7288e-21	1.0153e-19	CM023090.1	2935831	2938686	+	2856	-	AP2 domain transcription factor AP2IX-4
TGRH88_013770	94.1034	38.3496	1.2929	1.1226e-06	5.0699e-06	CM023090.1	2941110	2952113	-	10560	-	hypothetical protein
TGRH88_013790	202.064	75.6531	1.4164	2.2092e-15	2.8516e-14	CM023090.1	2959739	2963856	-	1794	-	hypothetical protein
TGRH88_013800	414.651	262.542	0.65828	1.4418e-08	8.526e-08	CM023090.1	2965832	2971771	-	3462	-	hypothetical protein
TGRH88_013810	354.902	283.303	0.32505	0.0091255	0.019451	CM023090.1	2974000	2979221	+	2856	-	RNA recognition motif-containing protein
TGRH88_013860	45.062	18.7696	1.2647	0.0012958	0.0033331	CM023090.1	2997006	2998535	+	1530	-	Armadillo/beta-catenin family repeat-containing protein
TGRH88_013870	8910.25	6318.3	0.49598	7.0771e-14	7.7729e-13	CM023090.1	3001794	3013632	-	8664	-	putative FIKK kinase
TGRH88_013880	32.3459	14.0424	1.2058	0.007968	0.017185	CM023090.1	3017150	3019768	-	1593	-	hypothetical protein
TGRH88_013890	913.931	698.237	0.38779	2.1629e-05	7.7787e-05	CM023090.1	3023135	3035219	+	5442	-	E1-E2 ATPase subfamily protein
TGRH88_013910	98.7348	16.3643	2.5899	4.2544e-17	6.3444e-16	CM023090.1	3047651	3048136	+	486	-	hypothetical protein
TGRH88_013920	517.673	107.402	2.2704	2.106e-43	1.7472e-41	CM023090.1	3048893	3057191	+	1887	-	hypothetical protein
TGRH88_013940	1137.31	893.353	0.3484	1.0333e-05	3.9399e-05	CM023090.1	3065603	3080474	+	8106	-	hypothetical protein
TGRH88_013950	697.969	831.717	-0.25241	0.0031106	0.0073752	CM023090.1	3083507	3085150	+	1644	-	hypothetical protein
TGRH88_013970	1171.12	1358.95	-0.21498	0.0041026	0.0094314	CM023090.1	3090489	3095311	-	3009	-	hypothetical protein
TGRH88_013980	641.996	817.393	-0.34854	0.00011478	0.00036258	CM023090.1	3100906	3107275	+	2859	-	adenylate and guanylate cyclase catalytic domain-containing protein
TGRH88_014000	361.884	465.791	-0.36581	0.0012102	0.0031299	CM023090.1	3116095	3129459	-	4140	-	tetratricopeptide repeat-containing protein
TGRH88_014010	310.508	207.232	0.58271	9.6502e-06	3.6994e-05	CM023090.1	3131385	3144775	+	2673	-	RAP domain-containing protein
TGRH88_014080	286.34	404.068	-0.49706	4.5637e-05	0.00015485	CM023090.1	3177629	3180252	+	498	-	putative cyclophilin
TGRH88_014130	1103.26	1311.85	-0.25013	0.0010773	0.0028212	CM023090.1	3213260	3216850	-	1533	-	hypothetical protein
TGRH88_014140	1451.07	1931.53	-0.4125	2.9074e-10	2.1234e-09	CM023090.1	3222556	3226910	+	2931	-	methionyl-tRNA synthetase
TGRH88_014160	2316.08	2800.8	-0.27435	3.8537e-05	0.00013241	CM023090.1	3249439	3254567	+	1227	-	putative casein kinase I
TGRH88_014200	634.545	904.106	-0.51013	1.0597e-08	6.3904e-08	CM023090.1	3295504	3299542	-	1056	-	hypothetical protein
TGRH88_014210	1090.45	1809.62	-0.73006	1.5422e-17	2.418e-16	CM023090.1	3303511	3303792	+	282	-	hypothetical protein
TGRH88_014220	982.953	1646.97	-0.74348	4.2552e-19	7.7694e-18	CM023090.1	3303931	3304242	+	312	-	hypothetical protein
TGRH88_014240	1042.89	1189.24	-0.19032	0.019398	0.038228	CM023090.1	3319196	3323552	+	3798	-	serine/threonine specific protein phosphatase
TGRH88_014260	1272.66	991.796	0.35916	1.8345e-05	6.6961e-05	CM023090.1	3333847	3348012	-	10116	-	hypothetical protein
TGRH88_014270	12701.3	18417.3	-0.53607	2.6423e-17	4.0103e-16	CM023090.1	3351578	3354132	-	564	-	ribosomal protein RPL19
TGRH88_014280	5055.44	6784.44	-0.42431	1.0446e-15	1.3881e-14	CM023090.1	3356513	3359326	+	2814	-	hypothetical protein
TGRH88_014290	1125.03	1580.95	-0.49063	1.7902e-09	1.1822e-08	CM023090.1	3361429	3366306	-	1593	-	WD domain, G-beta repeat-containing protein
TGRH88_014300	272.267	354.353	-0.38015	0.001216	0.0031439	CM023090.1	3367900	3370171	+	849	-	RNA recognition motif-containing protein
TGRH88_014320	773.297	928.81	-0.26488	0.00093413	0.0024835	CM023090.1	3396220	3401653	-	1371	-	strictosidine synthase subfamily protein
TGRH88_014330	80.6847	34.1119	1.2414	4.6744e-06	1.8984e-05	CM023090.1	3402786	3403596	-	591	-	hypothetical protein
TGRH88_014350	448.776	558.101	-0.31293	0.0044759	0.010213	CM023090.1	3406685	3408297	+	591	-	hypothetical protein
TGRH88_014360	320.472	221.278	0.53349	2.1047e-05	7.5789e-05	CM023090.1	3410559	3412826	+	645	-	hypothetical protein
TGRH88_014370	5622.08	4621.73	0.28274	3.8801e-06	1.5932e-05	CM023090.1	3415053	3420486	-	2202	-	cathepsin CPC1
TGRH88_014380	3924.11	2983.29	0.39553	7.2651e-09	4.4726e-08	CM023090.1	3421738	3426131	+	2007	-	microneme protein MIC16
TGRH88_014390	391.278	223.465	0.80828	6.8514e-11	5.436e-10	CM023090.1	3426604	3427936	-	1149	-	hypothetical protein
TGRH88_014400	2920.26	1926.34	0.60022	1.9823e-14	2.3046e-13	CM023090.1	3429019	3432214	+	2034	-	PEP-carboxykinase I
TGRH88_014440	19881.7	29223.2	-0.5557	6.8619e-16	9.2484e-15	CM023090.1	3444946	3447009	-	1470	-	glyceraldehyde-3-phosphate dehydrogenase GAPDH1
TGRH88_014450	688.253	471.981	0.54412	2.0781e-06	8.9547e-06	CM023090.1	3447187	3448956	+	1770	-	hypothetical protein
TGRH88_014480	442.992	692.478	-0.64562	2.0908e-09	1.3701e-08	CM023090.1	3477968	3478726	+	528	-	hypothetical protein
TGRH88_014510	11033.6	16732.4	-0.60067	5.1436e-18	8.4038e-17	CM023090.1	3491767	3492974	+	390	-	ribosomal-ubiquitin protein RPL40
TGRH88_014530	1114.62	1265.66	-0.18342	0.014963	0.030298	CM023090.1	3500735	3502027	+	1293	-	mu1 adaptin
TGRH88_014540	427.666	343.587	0.31553	0.0047596	0.010785	CM023090.1	3505648	3516093	-	2817	-	putative ATP-dependent hsl protease ATP-binding subunit hslU
TGRH88_014550	457.738	537.504	-0.23232	0.018957	0.037514	CM023090.1	3520409	3523589	-	2745	-	hypothetical protein
TGRH88_014560	643.638	785.536	-0.28748	0.0010274	0.0027038	CM023090.1	3525141	3525845	+	705	-	hypothetical protein
TGRH88_014570	356.234	457.69	-0.3612	0.001285	0.0033083	CM023090.1	3525974	3526771	+	798	-	hypothetical protein
TGRH88_014590	2239.74	3317.87	-0.567	8.0529e-18	1.291e-16	CM023090.1	3537539	3542773	+	1008	-	putative eukaryotic initiation factor-3, delta subunit
TGRH88_014630	37.885	17.3941	1.1258	0.003923	0.0090582	CM023090.1	3555598	3556325	+	447	-	hypothetical protein
TGRH88_014640	2392.69	2045.92	0.22637	0.0012679	0.0032692	CM023090.1	3557311	3569107	-	3981	-	hypothetical protein
TGRH88_014670	2295.17	1689.85	0.44186	2.8353e-08	1.6013e-07	CM023090.1	3578439	3580271	-	1833	-	hypothetical protein
TGRH88_014680	6300.21	7368.86	-0.22581	0.00032729	0.00095593	CM023090.1	3584360	3585645	-	816	-	hypothetical protein
TGRH88_014700	531.658	719.158	-0.43698	2.7206e-06	1.1515e-05	CM023090.1	3596138	3603054	-	1740	-	uroporphyrinogen decarboxylase
TGRH88_014710	1691.76	1877.76	-0.15081	0.023111	0.044639	CM023090.1	3605387	3612460	+	1635	-	hypothetical protein
TGRH88_014720	222.598	109.682	1.0205	8.2142e-11	6.4514e-10	CM023090.1	3615015	3618174	-	1824	-	hypothetical protein
TGRH88_014730	1866.34	2570.69	-0.46174	2.3317e-11	1.9496e-10	CM023090.1	3621995	3623599	+	699	-	hypothetical protein
TGRH88_014760	132.185	94.0529	0.49164	0.018463	0.036596	CM023090.1	3639321	3639890	-	570	-	hypothetical protein
TGRH88_014770	1418.17	1988.15	-0.48762	5.9549e-09	3.7115e-08	CM023090.1	3643114	3647972	-	1080	-	putative proteasome subunit beta type 1
TGRH88_014790	626.411	783.187	-0.32283	0.0006026	0.0016637	CM023090.1	3649842	3655576	-	2739	-	cyclin dependent kinase binding protein
TGRH88_014800	1440.03	2096.41	-0.54185	2.0879e-12	1.9846e-11	CM023090.1	3657723	3661020	-	690	-	hypothetical protein
TGRH88_014810	1323.03	2149.31	-0.69965	1.4039e-21	3.182e-20	CM023090.1	3662547	3664383	+	351	-	putative macrophage migration inhibitory factor
TGRH88_014820	865.867	1076.44	-0.31436	6.2985e-05	0.00020812	CM023090.1	3665732	3666190	-	459	-	hypothetical protein
TGRH88_014830	4060.75	4795.2	-0.23989	2.937e-05	0.00010319	CM023090.1	3666277	3676048	-	3102	-	putative sortilin
TGRH88_014850	266.134	371.787	-0.48149	3.6795e-05	0.00012704	CM023090.1	3694894	3696192	-	1299	-	AP2 domain transcription factor AP2IX-6
TGRH88_014860	1796.71	2458.51	-0.4521	6.8832e-13	6.8792e-12	CM023090.1	3699195	3701552	-	2358	-	hypothetical protein
TGRH88_014870	2799.39	3347.47	-0.25807	0.00073867	0.0019993	CM023090.1	3704029	3708677	-	1308	-	NAD/NADP octopine/nopaline dehydrogenase, alpha-helical domain-containing protein
TGRH88_014890	1106.84	965.858	0.19613	0.015416	0.031115	CM023090.1	3710984	3725336	-	6048	-	hypothetical protein
TGRH88_014900	1084.53	1363.4	-0.3301	6.1323e-05	0.0002031	CM023090.1	3726751	3730707	+	2379	-	hypothetical protein
TGRH88_014920	390.498	516.892	-0.40393	0.00047732	0.0013479	CM023090.1	3732883	3735228	+	627	-	thioredoxin family Trp26 protein
TGRH88_014930	1322.19	1662.04	-0.33006	2.0532e-06	8.8608e-06	CM023090.1	3737212	3742020	-	2118	-	SPRY domain-containing protein
TGRH88_014980	716.331	1046.14	-0.54581	1.2971e-11	1.1207e-10	CM023090.1	3787031	3791312	-	1329	-	HEAT repeat-containing protein
TGRH88_015050	131.127	79.9887	0.71176	0.00030226	0.00088937	CM023090.1	3829032	3831210	-	1686	-	hypothetical protein
TGRH88_015070	1928.5	730.003	1.4011	6.3036e-36	3.5672e-34	CM023090.1	3834327	3844872	-	7992	-	hypothetical protein
TGRH88_015090	4823.31	3869.27	0.31788	2.138e-08	1.2286e-07	CM023090.1	3860379	3872244	-	4686	-	putative DNA mismatch repair protein MSH6-1
TGRH88_015110	3193.1	2850.48	0.16377	0.0089553	0.01914	CM023090.1	3884756	3888142	-	1341	-	RNA recognition motif-containing protein
TGRH88_015150	3731.17	4297.73	-0.20393	0.00040714	0.0011659	CM023090.1	3913966	3914904	+	939	-	hypothetical protein
TGRH88_015160	3517.03	4480.62	-0.3495	7.0871e-09	4.3694e-08	CM023090.1	3921597	3931341	+	3201	-	putative vacuolar proton translocating ATPase subunit
TGRH88_015200	2092.7	2478.43	-0.24374	0.00030446	0.00089525	CM023090.1	3963353	3965347	+	1995	-	putative amino acid transporter
TGRH88_015210	1224.09	986.851	0.31034	0.00022724	0.00068324	CM023090.1	3968281	3972884	+	3537	-	patched family protein
TGRH88_015220	575.762	418.212	0.46074	3.0951e-06	1.2971e-05	CM023090.1	3973820	3978584	-	2898	-	DnaJ domain-containing protein
TGRH88_015230	882.044	1110.21	-0.33151	1.8363e-05	6.6998e-05	CM023090.1	3983511	3987052	+	918	-	putative carbonyl reductase 1
TGRH88_015260	1282.18	1742.81	-0.44279	8.7989e-11	6.8727e-10	CM023090.1	4002609	4006774	+	2904	-	oxidoreductase, 2OG-Fe(II) oxygenase family protein
TGRH88_015300	3074.67	2093.92	0.55397	4.9419e-15	6.201e-14	CM023090.1	4026257	4038458	-	5196	-	putative clathrin heavy chain
TGRH88_015310	677.447	436.522	0.63295	3.8499e-09	2.4514e-08	CM023090.1	4048412	4064957	+	3720	-	pyruvate phosphate dikinase, pep/pyruvate binding domain-containing protein
TGRH88_015320	114.087	75.4543	0.59828	0.0033843	0.0079447	CM023090.1	4067079	4068983	-	1734	-	8-amino-7-oxononanoate synthase
TGRH88_015330	1226.73	1409.63	-0.20101	0.0049273	0.011118	CM023090.1	4071299	4073271	-	1716	-	putative glycine C-acetyltransferase
TGRH88_015340	1172.84	942.388	0.31587	0.00012724	0.00039929	CM023090.1	4077055	4085868	-	7518	-	HEAT repeat-containing protein
TGRH88_015350	361.515	195.502	0.8867	2.6481e-11	2.1991e-10	CM023090.1	4093661	4097969	+	1584	-	PHD-finger domain-containing protein
TGRH88_015370	78.6636	41.8422	0.90914	0.00031858	0.00093355	CM023090.1	4106392	4107042	-	651	-	hypothetical protein
TGRH88_015380	1306.52	537.954	1.2798	4.299e-41	3.1944e-39	CM023090.1	4111931	4135328	-	7455	-	myosin head (motor domain) domain-containing protein
TGRH88_015390	292.986	114.935	1.3514	1.6879e-16	2.3918e-15	CM023090.1	4139189	4144012	+	2976	-	zinc finger, C3HC4 type (RING finger) domain-containing protein
TGRH88_015440	564.849	830.148	-0.55468	5.6642e-10	4.01e-09	CM023090.1	4172109	4173893	-	867	-	TATA-box binding protein TBP1
TGRH88_015450	490.879	349.197	0.49129	6.509e-06	2.573e-05	CM023090.1	4177587	4191340	+	6138	-	SWI2/SNF2-containing protein
TGRH88_015510	292.135	152.642	0.93608	2.0906e-10	1.5588e-09	CM023090.1	4253818	4259636	+	1614	-	hypothetical protein
TGRH88_015520	7910.23	4608.3	0.77935	1.4877e-28	5.3414e-27	CM023090.1	4261016	4290562	-	16185	-	hypothetical protein
TGRH88_015530	566.878	726.904	-0.3604	0.00036679	0.0010592	CM023090.1	4295023	4295691	-	669	-	putative RER1 protein
TGRH88_015540	676.094	1028.33	-0.60481	8.1845e-12	7.2775e-11	CM023090.1	4298953	4301899	-	618	-	putative V-ATPase subunit c' proteolipid
TGRH88_015550	315.938	428.284	-0.43756	0.00014936	0.00046275	CM023090.1	4304165	4307399	+	1467	-	hypothetical protein
TGRH88_015560	553.057	791.975	-0.5185	4.7784e-09	3.009e-08	CM023090.1	4311117	4313687	+	687	-	RNA recognition motif-containing protein
TGRH88_015580	428.194	319.83	0.41986	0.00019609	0.00059672	CM023090.1	4328503	4338317	-	2763	-	hypothetical protein
TGRH88_015610	1370.18	1693.75	-0.30608	5.948e-06	2.3739e-05	CM023090.1	4351579	4356547	-	1140	-	gamma interferon inducible lysosomal thiol reductase (GILT) protein
TGRH88_015620	1928.51	2296.36	-0.25186	0.00012149	0.0003825	CM023090.1	4358436	4366545	+	4494	-	hypothetical protein
TGRH88_015630	422.038	585.748	-0.47345	1.5413e-06	6.8099e-06	CM023090.1	4370268	4370975	-	708	-	hypothetical protein
TGRH88_015640	256.098	354.011	-0.46761	0.00018242	0.00055771	CM023090.1	4374601	4378937	+	1272	-	aspartate carbamoyltransferase
TGRH88_015680	2223.91	2704.44	-0.28184	1.159e-05	4.3725e-05	CM023090.1	4389920	4404023	-	2376	-	Sec23/Sec24 trunk domain-containing protein
TGRH88_015700	261.467	172.217	0.60188	1.4649e-05	5.4354e-05	CM023090.1	4414143	4417151	+	609	-	ADP-ribosylation factor family protein
TGRH88_015730	76.7334	31.4899	1.2855	2.2695e-06	9.7158e-06	CM023090.1	4442906	4444708	-	1803	-	putative DNA double-strand break repair rad50 ATPase
TGRH88_015750	416.42	240.65	0.79189	1.6675e-10	1.2621e-09	CM023090.1	4448803	4451134	-	1713	-	HORMA domain-containing protein
TGRH88_015770	20103.3	9392.01	1.098	9.8608e-70	2.6331e-67	CM023090.1	4459663	4462005	-	1371	-	microneme protein MIC1
TGRH88_015780	1027.81	774.977	0.4078	2.1801e-05	7.8305e-05	CM023090.1	4464668	4466317	+	1650	-	Ydr279p family (RNase H2 complex component) protein
TGRH88_015800	3242.49	4050.56	-0.32107	2.0197e-07	1.014e-06	CM023090.1	4470837	4476594	+	2118	-	RNA recognition motif-containing protein
TGRH88_015810	440.021	259.367	0.76124	7.3618e-11	5.814e-10	CM023090.1	4478687	4482905	+	2724	-	hypothetical protein
TGRH88_015820	1584.05	1865.99	-0.23572	0.0010558	0.0027709	CM023090.1	4484709	4497317	-	2139	-	RNA recognition motif-containing protein
TGRH88_015830	4287.48	5445.43	-0.34502	3.3071e-08	1.8531e-07	CM023090.1	4500346	4503377	+	1578	-	rhoptry kinase family protein ROP40 (incomplete catalytic triad)
TGRH88_015840	70.6907	40.7321	0.79633	0.003731	0.0086471	CM023090.1	4505027	4505410	-	384	-	hypothetical protein
TGRH88_015850	3559.98	1980.65	0.84562	1.1148e-30	4.7394e-29	CM023090.1	4506290	4527032	-	12456	-	HECT-domain (ubiquitin-transferase) domain-containing protein
TGRH88_015870	521.209	707.299	-0.44019	1.9961e-06	8.6494e-06	CM023090.1	4537402	4539669	-	1377	-	transcription initiation factor IIB
TGRH88_015880	1839.54	576.32	1.6742	4.5796e-10	3.2802e-09	CM023090.1	4544282	4572236	+	22812	-	GCC2 and GCC3 domain-containing protein
TGRH88_015890	452.891	348.795	0.37701	0.00046234	0.001309	CM023090.1	4572877	4580749	-	5361	-	hypothetical protein
TGRH88_015900	93.0227	63.9919	0.54264	0.015402	0.031099	CM023090.1	4583879	4588138	-	2115	-	hypothetical protein
TGRH88_015940	699.829	1022.98	-0.54798	8.9359e-12	7.8963e-11	CM023090.1	4616051	4619983	+	1551	-	putative 2-oxoisovalerate dehydrogenase subunit alpha
TGRH88_015950	655.106	383.481	0.77325	7.6032e-12	6.7888e-11	CM023090.1	4622438	4625795	+	1392	-	formate/nitrite transporter protein
TGRH88_015960	678.624	792.839	-0.22414	0.01338	0.02749	CM023090.1	4628279	4629676	+	1398	-	membrane occupation and recognition nexus protein MORN2
TGRH88_015970	7469.81	10362.3	-0.4723	1.0846e-13	1.1702e-12	CM023090.1	4632781	4635545	-	861	-	ribosomal protein RPL13A
TGRH88_016000	520.608	651.748	-0.32316	0.00055932	0.0015548	CM023090.1	4649154	4650659	-	1050	-	hypothetical protein
TGRH88_016020	605.559	749.821	-0.30785	0.00056729	0.0015754	CM023090.1	4660688	4665987	-	1554	-	hypothetical protein
TGRH88_016030	6634.43	7772.28	-0.22845	9.3175e-06	3.5896e-05	CM023090.1	4668210	4680113	-	6210	-	RNA recognition motif-containing protein
TGRH88_016040	2318.49	3344.42	-0.52861	6.1143e-16	8.2669e-15	CM023090.1	4682507	4689314	+	1686	-	PCI domain-containing protein
TGRH88_016050	1111.68	1278.34	-0.2013	0.0060582	0.013411	CM023090.1	4697865	4705128	-	4356	-	hypothetical protein
TGRH88_016080	187.201	281.573	-0.58736	1.5592e-05	5.7553e-05	CM023090.1	4714988	4716076	+	1089	-	SAG-related sequence SRS36B
TGRH88_016130	144.607	204.298	-0.50115	0.0025812	0.0062359	CM023090.1	4734612	4737174	-	603	-	RNA polymerase Rpb7, N-terminal domain-containing protein
TGRH88_016140	1257.69	1492.04	-0.2468	0.0010298	0.0027092	CM023090.1	4740275	4744852	-	3498	-	DNA-directed RNA polymerase III RPC8
TGRH88_016150	729.329	970.524	-0.41237	5.4013e-07	2.5613e-06	CM023090.1	4747293	4750040	-	2748	-	hypothetical protein
TGRH88_016180	98.5709	66.8591	0.55746	0.012592	0.026096	CM023090.1	4760163	4761136	-	495	-	hypothetical protein
TGRH88_016270	262.267	63.5883	2.0437	1.8761e-23	4.9787e-22	CM023090.1	4814651	4818281	-	2775	-	hypothetical protein
TGRH88_016330	761.597	941.557	-0.30558	0.00021722	0.00065541	CM023090.1	4857963	4863782	+	2508	-	polynucleotide adenylyltransferase
TGRH88_016340	2357.14	1932.52	0.28608	7.016e-05	0.00022961	CM023090.1	4866236	4874855	-	6033	-	DnaJ domain-containing protein
TGRH88_016350	408.339	501.145	-0.29601	0.0034002	0.0079776	CM023090.1	4880424	4881452	+	1029	-	hypothetical protein
TGRH88_016370	4028.09	5392.03	-0.42082	3.8195e-12	3.5284e-11	CM023090.1	4886635	4886919	+	285	-	HMG (high mobility group) box domain-containing protein
TGRH88_016380	352.747	203.885	0.79256	1.0762e-08	6.4718e-08	CM023090.1	4889294	4893358	-	4065	-	hypothetical protein
TGRH88_016390	362.822	505.557	-0.47989	3.2606e-05	0.00011367	CM023090.1	4896795	4899906	+	1650	-	WD domain, G-beta repeat-containing protein
TGRH88_016410	2637.26	2300.27	0.19725	0.0032291	0.0076181	CM023090.1	4911140	4912579	-	1440	-	hypothetical protein
TGRH88_016420	1748.09	2300.77	-0.39605	4.4538e-10	3.1928e-09	CM023090.1	4915195	4922265	-	1974	-	DEAD (Asp-Glu-Ala-Asp) box polypeptide 41 family protein
TGRH88_016450	105.717	47.2951	1.1618	6.935e-07	3.2259e-06	CM023090.1	4940506	4941555	+	1050	-	SAG-related sequence SRS37A
TGRH88_016460	757.374	352.543	1.1028	3.2028e-19	5.9366e-18	CM023090.1	4943892	4951378	-	7134	-	hypothetical protein
TGRH88_016470	2190.22	1278.34	0.77681	5.1078e-24	1.4034e-22	CM023090.1	4956095	4966248	+	7158	-	hypothetical protein
TGRH88_016480	539.943	445.348	0.27689	0.011608	0.024211	CM023090.1	4969717	4973318	-	1695	-	PEK kinase
TGRH88_016490	1317.78	407.792	1.692	4.7356e-11	3.8212e-10	CM023090.1	4977028	4984226	+	6156	-	hypothetical protein
TGRH88_016500	63.6486	36.9412	0.78634	0.004961	0.01118	CM023090.1	4985931	4993615	-	1548	-	NAD-dependent glycerol-3-phosphate dehydrogenase
TGRH88_016510	380.755	455.359	-0.25983	0.019672	0.038724	CM023090.1	4996012	4996944	-	330	-	hypothetical protein
TGRH88_016520	127.596	34.5229	1.8865	1.2706e-14	1.5164e-13	CM023090.1	5001678	5004536	+	1683	-	hypothetical protein
TGRH88_016530	311.508	123.359	1.3353	1.006e-14	1.2108e-13	CM023090.1	5012778	5017870	+	2331	-	hypothetical protein
TGRH88_016540	405.513	305.133	0.41162	0.00038498	0.0011069	CM023090.1	5018693	5024536	-	1923	-	hypothetical protein
TGRH88_016590	853.49	1066.4	-0.32144	6.2811e-05	0.00020771	CM023090.1	5075572	5078827	-	2421	-	putative elongation factor TS
TGRH88_016600	249.632	150.006	0.73496	3.9573e-07	1.9148e-06	CM023090.1	5081088	5081699	+	612	-	hypothetical protein
TGRH88_016610	16.2946	3.6989	2.1467	0.0021244	0.0052434	CM023090.1	5085200	5089936	-	1239	-	adenylate kinase
TGRH88_016630	108.878	54.9754	0.98721	1.5721e-05	5.7994e-05	CM023090.1	5094966	5101125	+	2583	-	hypothetical protein
TGRH88_016640	1790.03	1543.06	0.21396	0.0035799	0.0083465	CM023090.1	5103577	5111333	-	3531	-	CBS domain-containing protein
TGRH88_016660	930.407	321.145	1.5339	2.5356e-39	1.6666e-37	CM023090.1	5113652	5118844	+	2709	-	putative glycerol-3-phosphate dehydrogenase (gpdh)
TGRH88_016680	4140.57	3409.55	0.28019	2.2984e-05	8.2209e-05	CM023090.1	5187092	5192762	-	4974	-	hypothetical protein
TGRH88_016690	1598.47	2238.75	-0.48534	1.6911e-08	9.9315e-08	CM023090.1	5195362	5200187	+	771	-	hypothetical protein
TGRH88_016700	792.426	660.704	0.26183	0.0036119	0.0084097	CM023090.1	5202467	5207995	-	867	-	hypothetical protein
TGRH88_016730	166.111	89.7805	0.88868	5.4857e-07	2.5984e-06	CM023090.1	5223827	5227348	+	2457	-	hypothetical protein
TGRH88_016740	2639.47	2309.22	0.19287	0.0017095	0.0043111	CM023090.1	5234008	5243928	-	7341	-	serine/threonine specific protein phosphatase
TGRH88_016750	3137.01	2672.55	0.23097	0.00014744	0.0004573	CM023090.1	5253185	5264022	+	4119	-	putative cell-cycle-associated protein kinase CDK
TGRH88_016760	1400.86	986.986	0.50505	8.9571e-12	7.9068e-11	CM023090.1	5268143	5279141	+	3846	-	guanylate-binding protein, N-terminal domain-containing protein
TGRH88_016770	37.4573	18.793	0.99761	0.0094073	0.019991	CM023090.1	5279920	5281022	-	861	-	hypothetical protein
TGRH88_016790	1273.02	1098.07	0.21337	0.0031153	0.0073821	CM023090.1	5286881	5299756	+	4695	-	hypothetical protein
TGRH88_016810	1636.94	2053.93	-0.32717	1.8404e-06	8.0279e-06	CM023090.1	5307589	5322467	-	3522	-	HEAT repeat-containing protein
TGRH88_016820	1614.82	2146.75	-0.41128	2.1062e-08	1.2128e-07	CM023090.1	5325501	5325902	+	402	-	putative calmodulin
TGRH88_016830	1536.49	1331.75	0.20677	0.0048972	0.011059	CM023090.1	5328090	5330109	-	822	-	CAP-Gly domain-containing protein
TGRH88_016850	786.22	636.25	0.3044	0.00075545	0.0020409	CM023090.1	5332521	5333387	-	867	-	hypothetical protein
TGRH88_016860	981.54	1473.67	-0.58544	2.3957e-12	2.257e-11	CM023090.1	5335341	5336114	+	774	-	kinase binding protein
TGRH88_016870	50.6317	27.7279	0.8708	0.0073589	0.016025	CM023090.1	5338926	5341851	+	2655	-	hypothetical protein
TGRH88_016890	634.66	982.232	-0.62995	9.1445e-13	9.0023e-12	CM023090.1	5348195	5349820	+	1626	-	transporter, solute:sodium symporter (SSS) family protein
TGRH88_016900	172.128	110.856	0.6354	0.00012485	0.00039223	CM023090.1	5351842	5352318	+	477	-	hypothetical protein
TGRH88_016910	3326.17	2206.68	0.59181	1.6303e-14	1.9241e-13	CM023090.1	5352514	5363774	+	7725	-	phospholipase, patatin family protein
TGRH88_016920	60.002	35.1201	0.77391	0.01314	0.027035	CM023090.1	5367482	5379490	+	4134	-	tetratricopeptide repeat-containing protein
TGRH88_016930	245.533	324.221	-0.40174	0.0023905	0.005818	CM023090.1	5381435	5381785	+	351	-	histone H2Ba
TGRH88_016950	1050.12	1427.12	-0.44311	6.1757e-09	3.8379e-08	CM023090.1	5397240	5402671	-	2436	-	CorA family Mg2+ transporter protein
TGRH88_016960	2113.82	2499.53	-0.24184	0.00036884	0.0010641	CM023090.1	5404087	5414104	+	4359	-	tetratricopeptide repeat-containing protein
TGRH88_016970	12.0989	25.1932	-1.052	0.023788	0.04574	CM023090.1	5417342	5418716	+	288	-	C-Myc-binding family protein
TGRH88_016980	552.602	446.701	0.30718	0.0043085	0.0098729	CM023090.1	5420531	5425765	-	5235	-	hypothetical protein
TGRH88_016990	1357.85	1803.01	-0.40913	9.1147e-09	5.5592e-08	CM023090.1	5427275	5434902	+	2901	-	XPA binding protein 2 family protein
TGRH88_017000	3290.87	3734.51	-0.18226	0.0018899	0.0047207	CM023090.1	5437142	5439816	+	894	-	hypothetical protein
TGRH88_017020	1510.43	1249.33	0.27406	0.00013438	0.00041938	CM023090.1	5447946	5452441	+	2217	-	hypothetical protein
TGRH88_017030	41.4988	15.3813	1.4311	0.00018544	0.00056592	CM023090.1	5453881	5456047	+	1554	-	hypothetical protein
TGRH88_017040	972.772	1269.85	-0.38441	2.1793e-07	1.0903e-06	CM023090.1	5457244	5460371	-	1038	-	putative vacuolar atp synthase subunit e
TGRH88_017070	3643.71	4146.42	-0.18627	0.0020978	0.0051868	CM023090.1	5486836	5490360	-	3525	-	cyclin, N-terminal domain-containing protein
TGRH88_017090	1096.49	1635.44	-0.57659	9.2309e-13	9.0769e-12	CM023090.1	5513443	5516090	-	1560	-	acetyltransferase, GNAT family protein
TGRH88_017100	478.264	596.926	-0.31867	0.0010115	0.0026669	CM023090.1	5517815	5521355	+	552	-	hypothetical protein
TGRH88_017180	15325.8	22969	-0.58379	9.1083e-17	1.3237e-15	CM023090.1	5571701	5574139	+	810	-	ribosomal protein RPS2
TGRH88_017190	1337.61	1492.27	-0.1579	0.019567	0.038526	CM023090.1	5577999	5584507	-	2475	-	hypothetical protein
TGRH88_017200	454.821	557.4	-0.29469	0.0034918	0.008168	CM023090.1	5588659	5592249	+	3591	-	Vps51/Vps67 protein
TGRH88_017250	577.197	703.464	-0.28556	0.0017231	0.0043402	CM023090.1	5622831	5628409	-	1446	-	hypothetical protein
TGRH88_017260	651.869	779.219	-0.25794	0.0025683	0.0062099	CM023090.1	5631449	5636407	-	3594	-	hypothetical protein
TGRH88_017300	710.881	974.545	-0.45579	1.2624e-07	6.5495e-07	CM023090.1	5666294	5674753	+	1926	-	putative nucleolar gtp-binding protein 2
TGRH88_017310	184.102	272.873	-0.56964	0.00013487	0.0004206	CM023090.1	5676036	5679847	-	1005	-	hypothetical protein
TGRH88_017320	359.602	548.077	-0.60675	5.5718e-08	3.052e-07	CM023090.1	5681972	5685700	+	1392	-	ABC transporter, ATP-binding domain-containing protein
TGRH88_017330	240.012	306.985	-0.35714	0.0069215	0.015169	CM023090.1	5687926	5690226	-	2301	-	hypothetical protein
TGRH88_017340	1175.36	1442.05	-0.29557	6.5497e-05	0.00021567	CM023090.1	5694354	5703747	+	3720	-	putative 5'-3' exoribonuclease
TGRH88_017370	695.327	1034.2	-0.57233	6.8469e-11	5.436e-10	CM023090.1	5722399	5724108	+	1224	-	hypothetical protein
TGRH88_017380	223.322	113.954	0.9714	4.9517e-10	3.5231e-09	CM023090.1	5726491	5730386	+	789	-	SGS domain-containing protein
TGRH88_017410	1233.19	1579.8	-0.35743	4.3439e-07	2.0865e-06	CM023090.1	5742066	5746185	-	1119	-	RNA recognition motif-containing protein
TGRH88_017420	1416.37	1167.56	0.27847	0.00010888	0.0003447	CM023090.1	5752163	5759763	+	1614	-	calcium-dependent protein kinase CDPK3
TGRH88_017460	212.554	270.416	-0.34793	0.012615	0.026126	CM023090.1	5783615	5784890	+	711	-	hypothetical protein
TGRH88_017470	313.804	381.488	-0.28194	0.011722	0.024431	CM023090.1	5786964	5789491	-	1911	-	hypothetical protein
TGRH88_017480	402.319	515.477	-0.35755	0.00052043	0.0014571	CM023090.1	5790814	5797308	+	2082	-	endonuclease III family 1 protein
TGRH88_017490	389.58	501.837	-0.36268	0.0047133	0.010692	CM023090.1	5799006	5801311	-	705	-	hypothetical protein
TGRH88_017500	818.111	1181.64	-0.52964	3.6391e-10	2.6286e-09	CM023090.1	5803573	5810259	+	1839	-	peptidyl-prolyl cis-trans isomerase, cyclophilin-type domain-containing protein
TGRH88_017510	542.14	686.493	-0.34188	0.00069923	0.0019047	CM023090.1	5811773	5823824	-	2811	-	tetratricopeptide repeat-containing protein
TGRH88_017520	1240.37	1448.05	-0.22367	0.0058571	0.013007	CM023090.1	5828394	5835142	+	1896	-	pyruvate dehydrogenase complex subunit PDH-E3I
TGRH88_017530	5792.25	7062.46	-0.28607	7.5967e-08	4.0445e-07	CM023090.1	5836711	5842246	+	5256	-	AP2 domain transcription factor AP2IX-8
TGRH88_017550	2405.43	1243.97	0.95099	3.0258e-36	1.747e-34	CM023090.1	5847724	5877927	+	26577	-	hypothetical protein
TGRH88_017560	530.372	311.2	0.76885	1.9295e-11	1.6276e-10	CM023090.1	5880180	5886293	-	1002	-	glutathione s-transferase, n-terminal domain containing protein
TGRH88_017600	6795.81	1240.35	2.4538	7.946e-30	3.0863e-28	CM023090.1	5902524	5916810	-	8943	-	rhoptry neck protein RON8
TGRH88_017640	200.994	256.526	-0.35339	0.0093644	0.01991	CM023090.1	5948062	5949296	-	711	-	hypothetical protein
TGRH88_017650	156.984	199.516	-0.34759	0.025103	0.047923	CM023090.1	5950240	5950611	+	372	-	hypothetical protein
TGRH88_017660	619.224	872.292	-0.49486	6.8241e-08	3.672e-07	CM023090.1	5950904	5955249	+	2163	-	RNA polymerase II accessory factor CDC73
TGRH88_017670	1684.53	1360.71	0.3084	7.5568e-06	2.9539e-05	CM023090.1	5958862	5965985	+	2028	-	hypothetical protein
TGRH88_017680	27.5962	11.4211	1.2764	0.0046611	0.010584	CM023090.1	5971172	5986297	+	2985	-	hypothetical protein
TGRH88_017710	419.325	284.207	0.56247	1.7316e-06	7.6034e-06	CM023090.1	6019190	6021436	-	2247	-	hypothetical protein
TGRH88_017720	765.922	1061.98	-0.47111	2.6169e-08	1.4828e-07	CM023090.1	6026909	6027352	-	444	-	hypothetical protein
TGRH88_017730	595.524	703.099	-0.23933	0.0088602	0.018949	CM023090.1	6029699	6030481	-	783	-	mediator complex subunit MED7
TGRH88_017740	964.858	570.189	0.75919	1.2897e-14	1.5349e-13	CM023090.1	6032638	6043804	-	5244	-	DNA-directed RNA polymerase III RPC1
TGRH88_017750	765.809	295.557	1.373	7.3677e-31	3.1637e-29	CM023090.1	6047082	6056069	+	8988	-	hypothetical protein
TGRH88_017760	1124.61	783.354	0.52082	2.0806e-08	1.2013e-07	CM023090.1	6059082	6079024	-	4476	-	RecF/RecN/SMC N terminal domain-containing protein
TGRH88_017780	479.088	344.212	0.47671	1.2497e-05	4.6796e-05	CM023090.1	6090260	6093040	+	1749	-	phospholipase
TGRH88_017800	885.121	594.261	0.57523	2.9874e-11	2.4664e-10	CM023090.1	6095076	6129608	-	9375	-	putative dynein gamma chain, flagellar outer arm
TGRH88_017820	945.177	796.342	0.24658	0.003274	0.0077155	CM023090.1	6155126	6164833	+	2589	-	variable surface lipoprotein
TGRH88_017840	637.367	868.043	-0.44634	2.7806e-06	1.1733e-05	CM023090.1	6166679	6168499	-	648	-	U1 zinc finger protein
TGRH88_017850	1337.3	1769.77	-0.404	2.0972e-08	1.2084e-07	CM023090.1	6169589	6172986	+	924	-	hypothetical protein
TGRH88_017860	1306.68	1643.28	-0.33126	1.6234e-05	5.9791e-05	CM023090.1	6175950	6180937	+	4212	-	hypothetical protein
TGRH88_017880	1429.87	1684.81	-0.23736	0.0010151	0.0026748	CM023090.1	6192497	6200225	-	3453	-	hypothetical protein
TGRH88_017890	897.97	1144.94	-0.35101	4.4267e-06	1.8064e-05	CM023090.1	6202577	6213658	+	2700	-	hypothetical protein
TGRH88_017900	96.0707	141.511	-0.55585	0.0044879	0.010235	CM023090.1	6214736	6216900	-	606	-	putative short chain dehydrogenase family protein
TGRH88_017910	814.824	1064.47	-0.38573	2.7264e-06	1.1533e-05	CM023090.1	6220536	6226974	+	3186	-	bromodomain-containing protein
TGRH88_017920	563.939	703.857	-0.32098	0.0035295	0.0082383	CM023090.1	6230329	6233821	+	2289	-	isoprenylcysteine carboxyl methyltransferase (icmt) family protein
TGRH88_017940	2067.12	1154.26	0.84039	4.068e-20	8.1028e-19	CM023090.1	6251188	6255176	-	3354	-	hypothetical protein
TGRH88_017950	154.495	110.366	0.48557	0.0068496	0.015023	CM023090.1	6260394	6267905	+	3966	-	hypothetical protein
TGRH88_017960	740.808	530.891	0.48077	4.7776e-06	1.9366e-05	CM023090.1	6270937	6273444	-	2508	-	hypothetical protein
TGRH88_017970	908.877	1080.93	-0.24964	0.0016369	0.0041444	CM023090.1	6278716	6283769	+	1800	-	putative tRNA pseudouridine synthase B
TGRH88_017980	322.764	460.694	-0.51346	6.6302e-06	2.6144e-05	CM023090.1	6286183	6287583	-	1401	-	hypothetical protein
TGRH88_017990	807.966	1187.71	-0.55543	3.2687e-13	3.3571e-12	CM023090.1	6289454	6294565	+	1644	-	phosphotransferase enzyme family protein
TGRH88_018010	506.809	606.559	-0.26021	0.0069597	0.015229	CM023090.1	6304876	6310050	+	2094	-	hypothetical protein
TGRH88_018020	31.3096	10.4179	1.5903	0.00037204	0.0010718	CM023090.1	6311152	6317773	-	2967	-	hypothetical protein
TGRH88_018040	1168.36	1345.3	-0.20317	0.0053025	0.011877	CM023090.1	6323121	6326344	-	1824	-	hypothetical protein
TGRH88_018070	2578.52	1148.96	1.1662	9.069e-11	7.0642e-10	CM023090.1	6343011	6347027	-	4017	-	AP2 domain transcription factor AP2IX-9
TGRH88_018110	6905.58	4711.85	0.5515	3.2534e-21	7.11e-20	CM023090.1	6368086	6387693	-	19608	-	RNA pseudouridine synthase superfamily protein
TGRH88_018140	84.5344	43.2411	0.96859	8.6291e-05	0.00027814	CM023090.1	6412100	6412492	-	393	-	hypothetical protein
TGRH88_018160	30.6671	9.66061	1.6621	0.00025057	0.00074733	CM023090.1	6450629	6451340	+	447	-	hypothetical protein
TGRH88_018280	9.87086	1.70302	2.552	0.0068921	0.015109	CM023090.1	2794252	2794322	-	71	-	tRNA-Gly
TGRH88_018350	62.205	22.2128	1.4916	5.0463e-06	2.0378e-05	CM023081.1	32213	40443	-	2544	-	hypothetical protein
TGRH88_018360	978.688	127.239	2.9434	2.7179e-95	3.3178e-92	CM023081.1	42536	48475	-	5940	-	hypothetical protein
TGRH88_018370	539.601	628.302	-0.21947	0.017793	0.035375	CM023081.1	51660	55780	-	1878	-	hypothetical protein
TGRH88_018380	1943.06	1202.23	0.69241	5.996e-22	1.4232e-20	CM023081.1	58140	74301	-	8241	-	hypothetical protein
TGRH88_018410	46.6488	22.3932	1.0588	0.0018965	0.004733	CM023081.1	101982	103853	+	1872	-	hypothetical protein
TGRH88_018420	113.21	36.0383	1.6494	1.6777e-10	1.2687e-09	CM023081.1	103995	110951	+	6957	-	hypothetical protein
TGRH88_018430	426.473	590.504	-0.47014	2.0843e-06	8.9754e-06	CM023081.1	114245	115123	-	879	-	hypothetical protein
TGRH88_018440	256.595	376.923	-0.55631	1.0603e-05	4.0393e-05	CM023081.1	115315	117117	-	441	-	sybindin family protein
TGRH88_018450	746.281	887.192	-0.25017	0.0046277	0.010521	CM023081.1	119211	128069	+	2223	-	SPRY domain-containing protein
TGRH88_018460	1832.19	645.947	1.504	2.4024e-46	2.4151e-44	CM023081.1	131233	141412	-	9792	-	hypothetical protein
TGRH88_018470	3719.86	3282.9	0.18033	0.002241	0.0054963	CM023081.1	144761	150053	-	1737	-	NADP-specific glutamate dehydrogenase
TGRH88_018480	1030.96	821.814	0.32615	0.00046009	0.001304	CM023081.1	153679	161421	+	2049	-	endonuclease/exonuclease/phosphatase family protein
TGRH88_018490	237.062	290.096	-0.29202	0.020149	0.039572	CM023081.1	164485	167797	+	339	-	hypothetical protein
TGRH88_018510	838.868	994.085	-0.24434	0.002173	0.0053464	CM023081.1	171726	179805	+	3984	-	DHHC zinc finger domain-containing protein
TGRH88_018520	700.199	903.489	-0.36817	3.5461e-05	0.00012303	CM023081.1	181676	187976	-	1380	-	hypothetical protein
TGRH88_018530	1134.38	1473.35	-0.37701	6.2149e-08	3.3633e-07	CM023081.1	192430	196289	+	3321	-	triacylglycerol lipase
TGRH88_018540	27.2275	11.9372	1.1848	0.011085	0.023215	CM023081.1	201344	205663	+	4320	-	hypothetical protein
TGRH88_018550	130.403	41.5187	1.6514	1.535e-12	1.4771e-11	CM023081.1	208175	212710	-	4536	-	hypothetical protein
TGRH88_018560	488.279	355.647	0.45867	0.00027426	0.00081203	CM023081.1	216347	221711	+	4716	-	hypothetical protein
TGRH88_018590	2672.78	2255.57	0.24442	0.0020286	0.0050229	CM023081.1	234601	242319	-	7719	-	cyclin protein
TGRH88_018600	147.651	106.625	0.46947	0.0074786	0.016252	CM023081.1	244039	244925	+	816	-	hypothetical protein
TGRH88_018610	780.959	1100.93	-0.49587	7.1475e-10	4.998e-09	CM023081.1	247322	249088	+	1767	-	Yip1 domain-containing protein
TGRH88_018620	547.4	713.249	-0.3835	0.0003285	0.00095869	CM023081.1	250812	251177	-	366	-	putative ribosomal protein L20
TGRH88_018650	1283.33	1972.55	-0.62006	1.0917e-16	1.5731e-15	CM023081.1	274069	276901	-	639	-	putative ran binding family protein 1
TGRH88_018660	938.407	1163.38	-0.30987	3.3504e-05	0.00011647	CM023081.1	278631	281532	+	1836	-	mitochondrial carrier superfamily protein
TGRH88_018670	9115.1	12196.7	-0.42015	5.363e-16	7.2857e-15	CM023081.1	283166	285862	-	906	-	hypothetical protein
TGRH88_018710	595.23	889.173	-0.57862	9.8892e-11	7.6752e-10	CM023081.1	311466	313093	-	804	-	hypothetical protein
TGRH88_018720	554.719	733.141	-0.40197	7.0297e-06	2.7567e-05	CM023081.1	315325	317052	+	1728	-	transporter, major facilitator family protein
TGRH88_018730	85.6424	36.9962	1.214	4.4398e-06	1.8109e-05	CM023081.1	319392	321038	+	1647	-	transporter, major facilitator family protein
TGRH88_018740	2913.73	3287.65	-0.17394	0.0050575	0.011385	CM023081.1	323060	324295	-	1236	-	hypothetical protein
TGRH88_018750	2435.84	2064.64	0.23867	0.00089248	0.002384	CM023081.1	326801	328417	-	1617	-	hypothetical protein
TGRH88_018780	1297.66	987.993	0.39319	6.8653e-08	3.6896e-07	CM023081.1	353864	356175	-	1203	-	hypothetical protein
TGRH88_018820	798.709	181.956	2.1324	8.9728e-54	1.2779e-51	CM023081.1	391746	393224	-	1179	-	poly(ADP-ribose) polymerase and DNA-Ligase Zn-finger region domain-containing protein
TGRH88_018860	91.8186	48.5452	0.91981	0.00037946	0.0010918	CM023081.1	415238	424379	+	6465	-	hypothetical protein
TGRH88_018890	1140.91	781.564	0.54467	7.0771e-09	4.3663e-08	CM023081.1	444755	453512	+	1656	-	putative 3-oxoacyl-acyl-carrier protein synthase I/II
TGRH88_018900	198.584	263.574	-0.40874	0.0036651	0.0085104	CM023081.1	455166	457230	-	1191	-	ribosomal protein RPL27
TGRH88_018930	1546.99	1720.45	-0.15349	0.020709	0.040512	CM023081.1	470796	480982	-	2436	-	hypothetical protein
TGRH88_018960	665.138	257.315	1.3697	4.3068e-08	2.3866e-07	CM023081.1	498301	502955	-	3552	-	hypothetical protein
TGRH88_018990	5640.55	7817.4	-0.47083	2.7904e-15	3.5535e-14	CM023081.1	516916	518257	-	492	-	profilin PRF
TGRH88_019000	952.656	1444.09	-0.60068	8.0488e-16	1.078e-14	CM023081.1	519744	523636	+	1482	-	WD domain, G-beta repeat-containing protein
TGRH88_019020	1709.98	2116.97	-0.30768	6.1376e-06	2.4405e-05	CM023081.1	530518	532126	+	1011	-	hypothetical protein
TGRH88_019030	740.326	468.271	0.66007	2.0366e-11	1.7128e-10	CM023081.1	535893	544159	+	2916	-	DHHC zinc finger domain-containing protein
TGRH88_019040	2168.86	3227.54	-0.57364	7.5292e-22	1.7578e-20	CM023081.1	546714	548400	+	291	-	hypothetical protein
TGRH88_019050	2455.64	2182.81	0.1703	0.016633	0.033312	CM023081.1	551874	553448	-	1575	-	EF hand domain-containing protein
TGRH88_019070	433.991	309.421	0.48776	8.302e-06	3.2334e-05	CM023081.1	563375	564295	+	921	-	hypothetical protein
TGRH88_019080	105.631	53.1193	0.99316	2.6487e-05	9.3954e-05	CM023081.1	566027	566944	+	918	-	hypothetical protein
TGRH88_019100	622.781	718.805	-0.20698	0.020709	0.040512	CM023081.1	574366	578457	+	1110	-	carboxyvinyl-carboxyphosphonate phosphorylmutase
TGRH88_019160	5613.4	7987.28	-0.50894	2.0073e-13	2.0917e-12	CM023081.1	624705	626058	+	321	-	putative thioredoxin
TGRH88_019170	48.9041	14.4615	1.7624	5.5586e-06	2.2268e-05	CM023081.1	632723	637575	+	1329	-	intraflagellar transport 80 family protein
TGRH88_019180	5313.99	7348.83	-0.46753	8.119e-17	1.1819e-15	CM023081.1	639816	644309	+	1605	-	sporozoite protein with an altered thrombospondin repeat SPATR
TGRH88_019190	1029.19	1315.14	-0.35371	1.0625e-05	4.046e-05	CM023081.1	646756	650215	-	2487	-	yrdC domain-containing protein
TGRH88_019230	696.658	841.822	-0.27321	0.0025289	0.0061286	CM023081.1	663497	667253	+	1203	-	putative KDEL endoplasmic reticulum proteinretention receptor 2 (KDELR2)
TGRH88_019240	740.168	1018.21	-0.46037	1.8036e-07	9.1163e-07	CM023081.1	669431	671155	-	1725	-	hypothetical protein
TGRH88_019260	490.433	683.58	-0.47833	3.6938e-07	1.7914e-06	CM023081.1	683368	690243	-	978	-	tRNA -methyltransferase family protein
TGRH88_019290	48.0709	19.814	1.2808	0.00049841	0.0014014	CM023081.1	713905	721855	-	2130	-	hypothetical protein
TGRH88_019310	988.98	1310.58	-0.40666	2.3896e-06	1.0194e-05	CM023081.1	730130	746948	-	4998	-	hypothetical protein
TGRH88_019320	431.442	565.474	-0.3915	0.00025846	0.00076791	CM023081.1	750824	758809	+	1557	-	WD domain, G-beta repeat-containing protein
TGRH88_019380	971.826	1462.85	-0.59042	7.6907e-13	7.6594e-12	CM023081.1	789876	791035	-	882	-	Der1ER1
TGRH88_019400	200.639	255.415	-0.34673	0.010221	0.021591	CM023081.1	796078	797352	+	1275	-	hypothetical protein
TGRH88_019420	1353.62	1097.92	0.30236	0.00017841	0.00054681	CM023081.1	808374	814189	+	3447	-	EGF family domain-containing protein
TGRH88_019430	1203.59	990.548	0.28086	0.00017868	0.00054743	CM023081.1	817455	820875	+	1038	-	hypothetical protein
TGRH88_019440	2463.87	2138.74	0.20384	0.0037559	0.0086952	CM023081.1	822821	845895	-	7305	-	DEAD/DEAH box helicase domain-containing protein
TGRH88_019460	465.137	617.699	-0.4095	1.1293e-05	4.2679e-05	CM023081.1	859252	862331	+	456	-	hypothetical protein
TGRH88_019490	584.119	474.677	0.29889	0.017195	0.034274	CM023081.1	884993	897847	-	4389	-	hypothetical protein
TGRH88_019500	190.856	297.739	-0.64005	2.9929e-06	1.2579e-05	CM023081.1	903426	906703	+	1911	-	hypothetical protein
TGRH88_019510	208.623	318.166	-0.60982	5.1077e-06	2.0616e-05	CM023081.1	908887	912462	-	1755	-	programmed cell death protein 2, c-terminal domain-containing protein
TGRH88_019530	417.94	557.595	-0.4147	3.2785e-05	0.00011421	CM023081.1	922152	934288	-	2997	-	NOL1/NOP2/sun family protein
TGRH88_019540	2479.29	911.998	1.4425	2.3811e-54	3.5695e-52	CM023081.1	939327	969193	+	14925	-	dynein heavy chain
TGRH88_019560	46.0653	25.6705	0.84435	0.013103	0.026979	CM023081.1	976845	982049	+	2646	-	rhodanese family domain-containing protein
TGRH88_019590	27.9932	9.09271	1.6268	0.00098658	0.0026068	CM023081.1	995731	997428	+	1698	-	Toxoplasma gondii family D protein
TGRH88_019600	4846.4	2645.25	0.87348	4.2226e-32	1.9825e-30	CM023081.1	1000143	1005356	-	5214	-	putative histone lysine methyltransferase, SET
TGRH88_019610	3916.57	4404.79	-0.16963	0.0063044	0.01392	CM023081.1	1009506	1016938	-	3120	-	putative eukaryotic initiation factor-3, subunit 8
TGRH88_019640	232.068	154.4	0.58724	9.2001e-05	0.00029499	CM023081.1	1041234	1045767	-	3909	-	hypothetical protein
TGRH88_019650	124.238	71.24	0.80266	0.0001192	0.00037571	CM023081.1	1046345	1055294	-	4638	-	hypothetical protein
TGRH88_019670	2467.24	3683.05	-0.57795	2.8518e-17	4.313e-16	CM023081.1	1060177	1064775	-	834	-	translation initiation factor 3 subunit
TGRH88_019680	844.762	1181.53	-0.4837	4.9243e-09	3.0963e-08	CM023081.1	1065826	1066446	-	621	-	hypothetical protein
TGRH88_019690	4031.19	5701.85	-0.5001	1.258e-20	2.6155e-19	CM023081.1	1067445	1075513	+	2526	-	rhomboid protease ROM5
TGRH88_019700	648.144	789.162	-0.28422	0.0009196	0.0024502	CM023081.1	1078006	1084272	-	2067	-	polynucleotide 5'-hydroxyl-kinase
TGRH88_019720	1366.42	1608.76	-0.23596	0.00069659	0.0018981	CM023081.1	1088329	1094771	-	3456	-	RNA recognition motif-containing protein
TGRH88_019730	952.035	1169.23	-0.2963	9.4997e-05	0.00030391	CM023081.1	1098332	1101355	+	3024	-	hypothetical protein
TGRH88_019740	1373.87	1073.58	0.35504	1.0286e-05	3.9257e-05	CM023081.1	1104412	1112660	-	6429	-	hypothetical protein
TGRH88_019750	2089.84	1561.8	0.41981	3.9178e-09	2.4927e-08	CM023081.1	1117742	1129495	+	10266	-	hypothetical protein
TGRH88_019760	320.357	434.808	-0.44171	8.1098e-05	0.00026289	CM023081.1	1131703	1132611	-	909	-	hypothetical protein
TGRH88_019770	214.26	275.364	-0.36166	0.014316	0.029139	CM023081.1	1132787	1133308	-	522	-	hypothetical protein
TGRH88_019780	974.531	1192.83	-0.29246	0.00018879	0.00057573	CM023081.1	1135215	1138669	+	2133	-	Armadillo/beta-catenin family repeat-containing protein
TGRH88_019800	204.764	276.361	-0.43175	0.0010543	0.0027694	CM023081.1	1147149	1148937	-	1050	-	zinc finger (CCCH type) motif-containing protein
TGRH88_019810	1778.45	1356.64	0.39052	4.133e-07	1.993e-06	CM023081.1	1150934	1151989	-	1056	-	hypothetical protein
TGRH88_019820	9153.77	3681.43	1.3141	1.0555e-81	6.4424e-79	CM023081.1	1153469	1155089	-	1347	-	putative elongation factor 1-alpha (EF-1-ALPHA)
TGRH88_019830	126.434	192.812	-0.60549	0.0028156	0.0067488	CM023081.1	1156020	1156918	+	366	-	hypothetical protein
TGRH88_019860	227.928	162.553	0.48572	0.0022644	0.0055457	CM023081.1	1166559	1202600	+	30066	-	putative type I fatty acid synthase
TGRH88_019870	1081.36	955.523	0.17908	0.020894	0.040828	CM023081.1	1203017	1206700	-	2277	-	methyltransferase domain-containing protein
TGRH88_019880	2018.46	1188.62	0.76389	2.0459e-19	3.885e-18	CM023081.1	1211845	1215770	+	3459	-	zinc finger (CCCH type) motif-containing protein
TGRH88_019920	2985.94	3696.43	-0.30749	1.0753e-05	4.0892e-05	CM023081.1	1238845	1241681	+	1299	-	universal stress family protein
TGRH88_019930	766.723	898.441	-0.22908	0.0052596	0.011799	CM023081.1	1245278	1251298	-	2535	-	8-oxoguanine DNA glycosylase, N-terminal domain-containing protein
TGRH88_019940	840.5	1005.34	-0.25873	0.001705	0.0043016	CM023081.1	1251603	1253795	+	1893	-	hypothetical protein
TGRH88_019950	826.517	1038.83	-0.33021	5.8783e-05	0.00019575	CM023081.1	1256349	1264596	-	2484	-	tetratricopeptide repeat-containing protein
TGRH88_019960	427.281	506.293	-0.2462	0.018982	0.037547	CM023081.1	1267927	1271196	-	3270	-	hypothetical protein
TGRH88_019970	996.077	1282.04	-0.36362	1.8848e-06	8.2046e-06	CM023081.1	1272411	1279193	+	1437	-	general transcription factor IIH polypeptide 2 GTF2H2
TGRH88_019990	1381.06	1965.72	-0.50925	1.8418e-13	1.9382e-12	CM023081.1	1288051	1291707	-	1461	-	hypothetical protein
TGRH88_020000	928.926	1317.43	-0.50398	9.3375e-11	7.2602e-10	CM023081.1	1293862	1298781	+	1560	-	hypothetical protein
TGRH88_020010	8725.34	11098.1	-0.34687	7.6432e-10	5.3316e-09	CM023081.1	1300905	1304255	+	1980	-	hypothetical protein
TGRH88_020040	616.292	836.561	-0.44146	7.1723e-07	3.3256e-06	CM023081.1	1311973	1315823	+	3162	-	hypothetical protein
TGRH88_020080	3596.6	4663.11	-0.37422	6.5053e-07	3.0442e-06	CM023081.1	1337790	1342617	+	2289	-	hypothetical protein
TGRH88_020100	3003.53	3452.62	-0.20093	0.00062101	0.0017112	CM023081.1	1350985	1362413	-	2916	-	HEAT repeat-containing protein
TGRH88_020150	852.977	722.973	0.23888	0.0052961	0.011869	CM023081.1	1396511	1400356	+	2208	-	hypothetical protein
TGRH88_020160	2707.42	1482.6	0.86868	3.6234e-22	8.7217e-21	CM023081.1	1403656	1409958	+	5607	-	hypothetical protein
TGRH88_020170	949.553	1273.31	-0.42392	1.9865e-08	1.1508e-07	CM023081.1	1411822	1412130	-	309	-	putative rhoptry protein
TGRH88_020180	766.577	642.028	0.2548	0.0041465	0.0095221	CM023081.1	1414348	1415373	-	1026	-	rhoptry protein ROP7
TGRH88_020200	4974.32	4145.76	0.26275	3.2007e-05	0.00011172	CM023081.1	1422225	1423961	-	1737	-	rhoptry protein ROP4
TGRH88_020240	3809.96	3447.72	0.14419	0.013371	0.027478	CM023081.1	1435694	1445711	+	4752	-	phosphatidylinositol 3- and 4-kinase
TGRH88_020250	448.731	380.548	0.23755	0.021329	0.041545	CM023081.1	1448137	1448721	-	585	-	hypothetical protein
TGRH88_020260	48.2198	27.7417	0.79277	0.017076	0.034092	CM023081.1	1452548	1453991	-	840	-	hypothetical protein
TGRH88_020270	1052.36	925.324	0.18532	0.025772	0.049069	CM023081.1	1458798	1462319	+	1926	-	putative ubiquitin conjugating enzyme E2
TGRH88_020280	964.022	620.208	0.63569	1.0054e-11	8.8386e-11	CM023081.1	1463187	1469120	+	3075	-	hypothetical protein
TGRH88_020290	132.939	76.7454	0.79117	0.00014496	0.0004501	CM023081.1	1469141	1469990	+	309	-	hypothetical protein
TGRH88_020300	891.499	560.822	0.66903	1.4005e-11	1.2016e-10	CM023081.1	1473240	1477974	-	3033	-	KRUF family protein
TGRH88_020320	4926.31	6077.59	-0.30288	2.1918e-08	1.2572e-07	CM023081.1	1480505	1485327	-	3072	-	KRUF family protein
TGRH88_020330	125.879	74.5611	0.75827	0.00067728	0.0018498	CM023081.1	1491437	1496860	-	2508	-	hypothetical protein
TGRH88_020340	1297.6	1468.61	-0.17868	0.013904	0.028396	CM023081.1	1499801	1503215	+	1170	-	ATP-dependent Clp protease adaptor protein ClpS protein
TGRH88_020350	3477.15	2395	0.53782	6.9708e-15	8.6452e-14	CM023081.1	1504158	1517795	-	9189	-	cyclic nucleotide-binding domain-containing protein
TGRH88_020420	8971.38	6382.37	0.49111	2.2896e-14	2.6474e-13	CM023081.1	1581183	1613828	-	24291	-	HECT-domain (ubiquitin-transferase) domain-containing protein
TGRH88_020430	270.467	349.951	-0.37366	0.0027489	0.0066054	CM023081.1	1618474	1620099	-	1626	-	ubiquinone/menaquinone biosynthesis methyltransferase subfamily protein
TGRH88_020440	541.968	690.022	-0.34809	0.00011507	0.00036335	CM023081.1	1622005	1631116	-	3801	-	putative periodic tryptophan protein PWP2
TGRH88_020450	71.4833	108.216	-0.59798	0.0048118	0.010889	CM023081.1	1634171	1635510	-	909	-	hypothetical protein
TGRH88_020480	44.268	7.3703	2.5887	1.1482e-08	6.8899e-08	CM023081.1	1670224	1673340	+	3117	-	peptidase family M13 protein
TGRH88_020490	539.769	392.932	0.4574	9.2956e-06	3.5828e-05	CM023081.1	1676433	1677710	-	468	-	hypothetical protein
TGRH88_020500	2930.92	2439.43	0.26476	4.1448e-05	0.0001415	CM023081.1	1682212	1686476	+	3714	-	hypothetical protein
TGRH88_020510	1842.56	1025.94	0.84414	3.4396e-19	6.3343e-18	CM023081.1	1690164	1711052	-	15528	-	putative histone lysine methyltransferase, SET
TGRH88_020540	1851.97	615.274	1.5899	1.4135e-63	2.745e-61	CM023081.1	1728404	1751558	-	7743	-	C2 domain-containing protein
TGRH88_020550	167.55	261.312	-0.64016	1.7112e-05	6.2866e-05	CM023081.1	1755456	1755878	+	423	-	Got1 family protein
TGRH88_020560	764.359	1035.94	-0.43874	1.61e-07	8.1985e-07	CM023081.1	1758244	1759753	+	453	-	sjoegren syndrome nuclear autoantigen 1 family protein
TGRH88_020600	983.023	1159.38	-0.23751	0.0023384	0.0056991	CM023081.1	1778935	1786840	+	2571	-	transcription initiation factor TFIID complex subunit TAF6
TGRH88_020610	449.053	367.148	0.28936	0.0078539	0.016952	CM023081.1	1788237	1792140	-	2331	-	hypothetical protein
TGRH88_020630	830.361	664.021	0.32206	0.00012775	0.00040061	CM023081.1	1799624	1810945	-	5940	-	hypothetical protein
TGRH88_020650	4377.93	6713.65	-0.61682	2.5872e-22	6.2806e-21	CM023081.1	1817970	1819512	+	807	-	hypothetical protein
TGRH88_020660	3635.39	5319.34	-0.54919	9.9662e-18	1.5829e-16	CM023081.1	1820629	1822021	-	468	-	putative nucleoside diphosphate kinase
TGRH88_020670	1183.06	1755.23	-0.56887	2.2926e-15	2.9548e-14	CM023081.1	1823886	1828582	+	1143	-	UV excision repair protein Rad23 protein
TGRH88_020690	353.392	526.257	-0.57357	3.0832e-08	1.7356e-07	CM023081.1	1852605	1858059	-	1884	-	putative embryo sac development arrest EDA7
TGRH88_020750	328.572	228.337	0.5237	2.9122e-05	0.00010246	CM023082.1	60155	66024	+	1281	-	Prp18 domain-containing protein
TGRH88_020780	2442.76	909.244	1.4256	2.3756e-41	1.7806e-39	CM023082.1	83169	98547	-	11427	-	putative membrane protein
TGRH88_020790	32.9139	15.8126	1.061	0.013014	0.026817	CM023082.1	99416	100160	-	237	-	hypothetical protein
TGRH88_020800	439.322	581.94	-0.40585	0.0001468	0.00045564	CM023082.1	105701	111672	+	825	-	clustered-asparagine-rich protein
TGRH88_020810	941.55	745.33	0.33669	3.1611e-05	0.00011048	CM023082.1	113907	123254	-	8379	-	hypothetical protein
TGRH88_020840	2093.06	1382.02	0.59888	3.2474e-14	3.7147e-13	CM023082.1	130232	142018	+	5772	-	hypothetical protein
TGRH88_020850	536.509	693.136	-0.36996	3.7159e-05	0.00012824	CM023082.1	144682	146346	-	1665	-	kelch repeat-containing protein
TGRH88_020880	4545.64	3925.52	0.2117	0.00057661	0.001599	CM023082.1	166749	178046	-	8370	-	Myb family DNA-binding domain-containing protein
TGRH88_020910	167.533	105.464	0.67024	0.00022614	0.00068018	CM023082.1	196819	197979	+	1161	-	SAG-related sequence SRS12A
TGRH88_020920	7407.73	8461.3	-0.19182	0.00021644	0.00065352	CM023082.1	201881	207040	-	1851	-	RNA recognition motif-containing protein
TGRH88_020930	4083.5	5390.62	-0.40086	1.1544e-07	6.0107e-07	CM023082.1	208846	210820	-	699	-	hypothetical protein
TGRH88_020940	4409.24	5790.53	-0.39314	1.9364e-13	2.0277e-12	CM023082.1	212065	215360	+	1269	-	cathepsin CPL
TGRH88_020950	2254.42	2634.51	-0.22483	0.0004372	0.0012457	CM023082.1	217194	226353	-	3219	-	hypothetical protein
TGRH88_020970	1245.9	1490.02	-0.2578	0.00037878	0.0010905	CM023082.1	231538	240567	-	2313	-	zinc knuckle domain-containing protein
TGRH88_020980	1410.56	1775.8	-0.33235	1.4683e-06	6.504e-06	CM023082.1	241490	242279	+	696	-	beta-hydroxyacyl-acyl carrier protein dehydratase (FABZ)
TGRH88_020990	725.297	925.852	-0.35195	5.1814e-05	0.00017411	CM023082.1	244439	246380	-	1161	-	hypothetical protein
TGRH88_021020	4913.84	5645.99	-0.20014	0.00080228	0.0021599	CM023082.1	268704	278956	-	2583	-	dynamin-related protein DRPB
TGRH88_021050	1046.73	583.3	0.84329	1.1456e-21	2.6173e-20	CM023082.1	305016	317219	-	3411	-	hypothetical protein
TGRH88_021070	5155.92	6689.45	-0.3758	1.2227e-10	9.438e-10	CM023082.1	326162	329568	+	1119	-	hypothetical protein
TGRH88_021140	0.30865	4.68591	-3.725	0.017361	0.034557	CM023082.1	370816	372531	+	1716	-	cAMP-dependent protein kinase
TGRH88_021190	111.418	166.661	-0.58076	0.00094397	0.0025058	CM023082.1	396855	398570	+	1716	-	cAMP-dependent protein kinase
TGRH88_021210	2693.48	3051.34	-0.18003	0.0018765	0.0046924	CM023082.1	418875	432968	-	5124	-	glycosyltransferase
TGRH88_021220	3620.89	2732.53	0.40587	5.4303e-10	3.8508e-09	CM023082.1	436018	441935	+	1668	-	putative thioredoxin
TGRH88_021230	1010.75	1474.83	-0.54596	5.3798e-13	5.402e-12	CM023082.1	444558	444996	-	369	-	hypothetical protein
TGRH88_021250	397.508	499.122	-0.32885	0.0016257	0.0041184	CM023082.1	456405	457922	-	1365	-	hypothetical protein
TGRH88_021260	16.3905	5.03219	1.707	0.008223	0.017668	CM023082.1	459379	462354	-	2976	-	PAN domain-containing protein
TGRH88_021270	3313.72	4252.86	-0.35998	1.9938e-08	1.1543e-07	CM023082.1	464360	464731	-	372	-	histone H2Bv
TGRH88_021300	2870.59	2462.83	0.22088	0.0002557	0.0007605	CM023082.1	479304	503757	-	14865	-	putative glutamic acid-rcih protein
TGRH88_021310	1028.38	1286.25	-0.3234	0.00029778	0.00087712	CM023082.1	504414	510889	+	2241	-	HAD hydrolase, family IIA protein
TGRH88_021320	444.139	599.412	-0.43201	3.3627e-05	0.00011685	CM023082.1	513023	518900	-	1521	-	SRP40, C-terminal domain-containing protein
TGRH88_021330	1601.15	899.451	0.8316	3.8086e-18	6.3071e-17	CM023082.1	519858	525563	+	3771	-	RNA recognition motif-containing protein
TGRH88_021360	126.454	93.8095	0.43136	0.020642	0.0404	CM023082.1	541284	545331	+	1014	-	syntaxin protein
TGRH88_021380	742.396	1027.69	-0.46909	3.2937e-09	2.1162e-08	CM023082.1	549663	550901	-	1239	-	formate/nitrite transporter protein
TGRH88_021410	385.194	271.887	0.50073	4.1212e-05	0.00014086	CM023082.1	561496	577698	+	4950	-	putative helicase
TGRH88_021420	30.5144	11.0748	1.4613	0.0010196	0.0026854	CM023082.1	579179	583718	-	3966	-	hypothetical protein
TGRH88_021430	276.727	338.258	-0.28902	0.015388	0.031077	CM023082.1	587207	587878	-	672	-	hypothetical protein
TGRH88_021450	714.078	959.556	-0.427	9.8039e-07	4.4632e-06	CM023082.1	599490	600988	-	657	-	hypothetical protein
TGRH88_021460	431.866	543.862	-0.33439	0.002181	0.005363	CM023082.1	601252	602985	+	975	-	ribosomal protein RPL28
TGRH88_021490	283.034	377.962	-0.41724	0.0010882	0.0028473	CM023082.1	608359	609691	-	702	-	small nuclear ribonucleoprotein
TGRH88_021500	654.622	865.809	-0.40278	2.085e-06	8.9754e-06	CM023082.1	612017	617886	-	1788	-	hypothetical protein
TGRH88_021520	819.527	248.017	1.7232	4.2244e-40	2.9111e-38	CM023082.1	619929	637751	+	13893	-	RNA-directed DNA polymerase
TGRH88_021530	134.924	182.195	-0.43477	0.0074699	0.016242	CM023082.1	640245	641543	-	1299	-	hypothetical protein
TGRH88_021550	12.4676	4.03707	1.6325	0.019722	0.038805	CM023082.1	647242	648819	+	1128	-	eukaryotic aspartyl protease superfamily protein
TGRH88_021570	3027.8	1471.09	1.0415	1.1061e-48	1.3127e-46	CM023082.1	653356	655180	+	1356	-	hypothetical protein
TGRH88_021580	8.50659	1.67552	2.3474	0.016758	0.033527	CM023082.1	656100	656973	-	777	-	hypothetical protein
TGRH88_021590	19.3645	5.29101	1.8634	0.0026264	0.0063343	CM023082.1	657361	658634	+	999	-	hypothetical protein
TGRH88_021600	29.4363	13.6621	1.1111	0.015191	0.030695	CM023082.1	659279	659977	+	420	-	hypothetical protein
TGRH88_021610	430.175	304.683	0.49792	8.5889e-06	3.3345e-05	CM023082.1	660501	665252	-	2355	-	RNA methylase family UPF0020 protein
TGRH88_021640	289.536	224.831	0.36313	0.014392	0.029266	CM023082.1	682745	690586	-	3921	-	hypothetical protein
TGRH88_021650	250.504	187.105	0.41989	0.0065253	0.014356	CM023082.1	692071	698754	+	4605	-	hypothetical protein
TGRH88_021670	1125.73	659.373	0.77179	3.3502e-17	5.0489e-16	CM023082.1	706510	719788	+	7026	-	WD domain, G-beta repeat-containing protein
TGRH88_021690	38.0537	6.01108	2.6585	1.3341e-07	6.8838e-07	CM023082.1	726202	728430	-	2229	-	hypothetical protein
TGRH88_021700	3409.73	1299.86	1.3912	2.9448e-44	2.7057e-42	CM023082.1	731045	741163	-	9249	-	hypothetical protein
TGRH88_021720	1701.76	2357.32	-0.46952	4.3231e-12	3.9509e-11	CM023082.1	747272	751479	+	1518	-	hypothetical protein
TGRH88_021750	15.4308	4.6956	1.719	0.010712	0.022523	CM023082.1	759025	762016	+	1563	-	hypothetical protein
TGRH88_021780	2365.73	1393.29	0.76345	8.4967e-23	2.1167e-21	CM023082.1	782784	793847	-	10902	-	hypothetical protein
TGRH88_021790	469.844	641.773	-0.44834	1.0237e-05	3.9102e-05	CM023082.1	797957	800775	-	552	-	putative 40S ribosomal protein S4
TGRH88_021800	1921.42	2796.87	-0.54161	4.0982e-13	4.164e-12	CM023082.1	801782	805057	+	720	-	hypothetical protein
TGRH88_021810	291.628	210.172	0.47528	0.0018015	0.0045209	CM023082.1	805592	818056	-	1992	-	WD domain, G-beta repeat-containing protein
TGRH88_021820	5799.73	8924.78	-0.62184	2.7396e-27	9.253e-26	CM023082.1	820072	820428	+	357	-	ribosomal protein RPS28
TGRH88_021840	3232.92	4017.96	-0.31343	1.2843e-05	4.8028e-05	CM023082.1	843141	857691	+	6426	-	hypothetical protein
TGRH88_021860	257.785	345	-0.42022	0.00058866	0.0016284	CM023082.1	871133	875971	+	1428	-	RNA methyltransferase
TGRH88_021890	1520.69	2329.27	-0.61507	1.083e-21	2.4877e-20	CM023082.1	891154	899264	-	2262	-	hypothetical protein
TGRH88_021920	434.483	342.587	0.34324	0.001847	0.0046284	CM023082.1	917459	918709	+	1251	-	hypothetical protein
TGRH88_021930	754.081	451.512	0.73858	7.957e-13	7.9061e-12	CM023082.1	922126	930213	+	1392	-	myristoyl CoA:protein N-myristoyltransferase
TGRH88_021940	1343.26	1844.01	-0.45697	5.8972e-11	4.7051e-10	CM023082.1	931966	934648	-	1857	-	non-proton pumping type-II NADH dehydrogenase I
TGRH88_021950	478.716	572.12	-0.25769	0.0097762	0.020713	CM023082.1	936585	940150	+	810	-	anti-silencing protein, ASF1 family protein
TGRH88_021960	398.699	482.255	-0.27507	0.014698	0.029803	CM023082.1	943200	953570	+	3003	-	regulator of chromosome condensation (RCC1) repeat-containing protein
TGRH88_021970	271.057	364.551	-0.4268	0.00043266	0.0012336	CM023082.1	955840	957282	-	537	-	hypothetical protein
TGRH88_021980	277.189	369.704	-0.41356	0.00072928	0.0019777	CM023082.1	958829	961524	+	1203	-	hypothetical protein
TGRH88_022010	1018.4	1391.3	-0.45053	8.2071e-10	5.697e-09	CM023082.1	975864	976370	-	507	-	proteasome maturation factor ump1 protein
TGRH88_022020	1186.45	1632.22	-0.4598	2.511e-11	2.0892e-10	CM023082.1	978178	978843	+	666	-	transport protein particle (trapp) component, bet3 protein
TGRH88_022030	2937.4	3999.01	-0.44503	1.27e-14	1.5164e-13	CM023082.1	979496	981631	+	1164	-	hypothetical protein
TGRH88_022070	594.202	373.532	0.67027	9.9711e-10	6.8381e-09	CM023082.1	1005819	1010130	+	1491	-	hypothetical protein
TGRH88_022100	358.212	482.828	-0.43136	7.7149e-05	0.00025123	CM023082.1	1025616	1028111	-	1494	-	elongation factor TS protein
TGRH88_022110	5015.12	2368.97	1.0818	1.5256e-51	2.0055e-49	CM023082.1	1032187	1071000	+	36909	-	HECT-domain (ubiquitin-transferase) domain-containing protein
TGRH88_022140	725.393	917.529	-0.33991	9.0874e-05	0.00029148	CM023082.1	1082747	1085087	+	774	-	RNA recognition motif-containing protein
TGRH88_022150	614.971	92.7391	2.7261	2.3887e-79	1.2757e-76	CM023082.1	1088373	1099682	-	10335	-	hypothetical protein
TGRH88_022170	3101.32	1168.26	1.4084	1.2205e-43	1.071e-41	CM023082.1	1105692	1118737	+	5535	-	DEAD/DEAH box helicase domain-containing protein
TGRH88_022180	3325.08	4308.73	-0.3737	2.0062e-10	1.4998e-09	CM023082.1	1121203	1122720	+	1518	-	hypothetical protein
TGRH88_022200	70.2213	38.4718	0.86523	0.0012775	0.003291	CM023082.1	1137076	1139932	-	2115	-	hypothetical protein
TGRH88_022210	1020.76	1300.6	-0.34976	3.0532e-06	1.2818e-05	CM023082.1	1141672	1144741	-	909	-	mediator complex subunit MED18
TGRH88_022220	1601.87	1958.81	-0.29021	8.8956e-06	3.4348e-05	CM023082.1	1146511	1150496	+	1116	-	putative MC family transporter
TGRH88_022250	41.4269	18.7599	1.1441	0.0018987	0.0047369	CM023082.1	1157677	1161415	+	1899	-	hypothetical protein
TGRH88_022270	2310.62	3221.45	-0.47925	0.024701	0.047262	CM023082.1	1169209	1172017	+	1830	-	putative microneme protein
TGRH88_022280	1928.29	344.375	2.4853	4.4777e-25	1.3425e-23	CM023082.1	1174125	1178082	+	2997	-	putative microneme protein
TGRH88_022290	2688.42	3124.53	-0.21684	0.00021454	0.00064825	CM023082.1	1185405	1187138	+	1215	-	putative protein tyrosine phosphatase type IVA A
TGRH88_022310	1899.33	2704.08	-0.50975	4.1633e-16	5.7408e-15	CM023082.1	1199080	1206959	-	1428	-	putative vacuolar ATP synthase subunit 54kD
TGRH88_022330	1163.86	409.67	1.506	2.5571e-48	2.8751e-46	CM023082.1	1220833	1225317	-	2325	-	putative ubiquitin conjugating enzyme E2
TGRH88_022350	818.304	417.298	0.97093	7.523e-20	1.4846e-18	CM023082.1	1235665	1236984	-	864	-	hypothetical protein
TGRH88_022360	648.218	784.982	-0.27642	0.0012469	0.003218	CM023082.1	1239643	1247339	-	3132	-	DEAD/DEAH box helicase domain-containing protein
TGRH88_022380	1411.5	1673.8	-0.24589	0.00048407	0.0013651	CM023082.1	1266553	1272578	-	3183	-	hypothetical protein
TGRH88_022390	2273.02	2606.93	-0.19748	0.002432	0.0059104	CM023082.1	1274205	1281422	+	2130	-	protein phosphatase 2C domain-containing protein
TGRH88_022400	1305.98	1618.19	-0.3089	1.9959e-05	7.2235e-05	CM023082.1	1284978	1290638	+	3165	-	hypothetical protein
TGRH88_022410	5918.81	7179.15	-0.27835	1.4261e-06	6.337e-06	CM023082.1	1296396	1299367	+	957	-	protease inhibitor PI2
TGRH88_022420	1034.7	1373.59	-0.40914	2.5254e-08	1.4358e-07	CM023082.1	1300880	1301497	-	618	-	hypothetical protein
TGRH88_022430	517.511	622.283	-0.26488	0.0074966	0.016288	CM023082.1	1302387	1307079	+	759	-	putative serine proteinase inhibitor PI-2
TGRH88_022460	1904.9	715.407	1.4127	2.848e-11	2.3559e-10	CM023082.1	1344245	1357230	+	6420	-	hypothetical protein
TGRH88_022470	393.537	271.733	0.53327	7.6133e-06	2.9733e-05	CM023082.1	1360532	1366461	-	1446	-	hypothetical protein
TGRH88_022480	173.852	39.3763	2.141	4.1564e-16	5.7408e-15	CM023082.1	1368246	1369992	+	1101	-	hypothetical protein
TGRH88_022490	8169.16	857.809	3.2515	1.3701e-39	9.0754e-38	CM023082.1	1371010	1375784	-	3375	-	putative myosin heavy chain
TGRH88_022500	496.4	389.242	0.35104	0.00088956	0.0023784	CM023082.1	1378287	1381244	-	2958	-	hypothetical protein
TGRH88_022510	512.809	752.463	-0.55282	6.5409e-09	4.0501e-08	CM023082.1	1385090	1387586	+	1110	-	hypothetical protein
TGRH88_022520	868.511	269.887	1.686	5.5617e-43	4.5261e-41	CM023082.1	1389550	1398087	-	3858	-	hypothetical protein
TGRH88_022540	341.637	222.053	0.6213	1.5034e-06	6.6494e-06	CM023082.1	1401226	1403770	-	2112	-	polynucleotide kinase 3 phosphatase
TGRH88_022570	508.026	667.885	-0.39472	6.1248e-05	0.00020293	CM023082.1	1410828	1415962	+	1494	-	PHD-finger domain-containing protein
TGRH88_022600	2184.88	1892.99	0.20716	0.0061192	0.013539	CM023082.1	1424406	1435432	+	8556	-	inositol polyphosphate kinase
TGRH88_022610	1475.7	1265.76	0.22105	0.0023065	0.0056375	CM023082.1	1439922	1462609	-	10785	-	putative ABC transporter
TGRH88_022630	16698.2	10423	0.67994	2.7225e-29	1.0159e-27	CM023082.1	1479049	1480791	-	1743	-	microneme protein MIC4
TGRH88_022650	488.958	624.49	-0.35324	0.0012292	0.0031762	CM023082.1	1497388	1501672	-	1419	-	hypothetical protein
TGRH88_022660	905.779	1161.25	-0.35884	4.5115e-06	1.8375e-05	CM023082.1	1503554	1512229	+	2946	-	ribosomal RNA large subunit methyltransferase J protein
TGRH88_022680	262.927	189.846	0.46977	0.00044558	0.001267	CM023082.1	1516929	1527874	-	4704	-	HEAT repeat-containing protein
TGRH88_022730	566.555	705.914	-0.3173	0.0015955	0.0040443	CM023082.1	1557776	1563444	+	1593	-	putative ribosomal protein S9
TGRH88_022740	734.294	951.508	-0.37312	6.9087e-06	2.7167e-05	CM023082.1	1565840	1568452	+	624	-	phosphatidylethanolamine-binding protein
TGRH88_022750	797.58	1042.21	-0.38543	6.8352e-06	2.6928e-05	CM023082.1	1570324	1574077	-	1989	-	hypothetical protein
TGRH88_022760	947.742	1418.26	-0.58072	1.5144e-12	1.4589e-11	CM023082.1	1576924	1586956	+	1506	-	putative manganese resistance 1 protein
TGRH88_022770	890.695	595.06	0.58122	1.0667e-10	8.2492e-10	CM023082.1	1589879	1602619	-	2442	-	transcription initiation factor TFIIIB
TGRH88_022790	173.135	100.978	0.77884	1.8899e-05	6.8748e-05	CM023082.1	1629905	1679839	-	11487	-	GCC2 and GCC3 domain-containing protein
TGRH88_022800	10514.9	13326.4	-0.3418	6.2416e-07	2.9289e-06	CM023082.1	1683789	1685489	+	399	-	ribosomal protein RPS17
TGRH88_022810	338.977	254.316	0.41468	0.00051739	0.0014491	CM023082.1	1687335	1690489	-	1101	-	MORN repeat-containing protein
TGRH88_022840	344.385	256.63	0.42261	0.00095693	0.0025371	CM023082.1	1705302	1707814	+	1266	-	hypothetical protein
TGRH88_022870	870.234	1197.75	-0.46107	3.9907e-08	2.2186e-07	CM023082.1	1728363	1734538	+	1536	-	PCI domain-containing protein
TGRH88_022900	453.757	345.975	0.39074	0.00029823	0.00087813	CM023082.1	1748540	1755817	-	2556	-	hypothetical protein
TGRH88_022940	341.54	431.59	-0.33738	0.0016846	0.0042551	CM023082.1	1783714	1788424	-	777	-	putative phosphatidylinositol synthase
TGRH88_022970	389.839	311.095	0.32547	0.0035273	0.0082383	CM023082.1	1802837	1804689	+	513	-	putative suppressor of kinetochore protein 1
TGRH88_022980	81.7078	41.3456	0.98685	0.00014439	0.00044849	CM023082.1	1805684	1817577	-	1938	-	kinesin motor domain-containing protein
TGRH88_023010	1024.58	726.672	0.49509	3.1426e-08	1.7655e-07	CM023082.1	1826434	1841721	+	3729	-	isoleucyl-tRNA synthetase family protein
TGRH88_023030	1279.15	1605.89	-0.32846	4.7443e-06	1.925e-05	CM023082.1	1849491	1857097	+	1923	-	pyridine nucleotide-disulfide oxidoreductase domain-containing protein
TGRH88_023070	3720.42	2754.2	0.43355	3.1219e-07	1.5336e-06	CM023082.1	1872667	1925931	-	16998	-	GCC2 and GCC3 domain-containing protein
TGRH88_023080	941.427	1247.92	-0.40587	3.973e-07	1.9191e-06	CM023082.1	1930905	1936680	+	687	-	Rab5B protein
TGRH88_023100	12825.7	18960.6	-0.56396	3.2046e-23	8.3486e-22	CM023082.1	1947583	1950736	+	939	-	ribosomal protein RPS4
TGRH88_023110	2254.41	3627.24	-0.68557	5.3435e-23	1.3509e-21	CM023082.1	1952716	1964463	-	2307	-	putative ATP-dependent RNA helicase DDX1
TGRH88_023120	444.347	566.683	-0.35061	0.00030235	0.00088937	CM023082.1	1965407	1966119	+	516	-	hypothetical protein
TGRH88_023150	625.749	865.751	-0.46736	6.9287e-08	3.712e-07	CM023082.1	1976439	1977410	-	228	-	hypothetical protein
TGRH88_023180	4135.25	3364.21	0.29752	5.1754e-06	2.085e-05	CM023082.1	1997233	2001634	+	4122	-	hypothetical protein
TGRH88_023330	7.88821	1.67146	2.2381	0.022164	0.043033	CM023082.1	2004864	2004945	+	82	-	tRNA-Ser
TGRH88_023370	28.4884	6.35737	2.1656	2.702e-05	9.5605e-05	CM023086.1	79697	81831	-	873	-	Toxoplasma gondii family C protein
TGRH88_023390	920.069	1358.8	-0.56265	3.1664e-14	3.6366e-13	CM023086.1	97187	99952	+	1674	-	phosphoribosylpyrophosphate synthetase
TGRH88_023400	633.234	419.707	0.59333	1.7283e-09	1.1431e-08	CM023086.1	101757	111239	-	7563	-	hypothetical protein
TGRH88_023410	188.232	261.224	-0.47306	0.00053309	0.0014886	CM023086.1	115426	118892	+	954	-	hypothetical protein
TGRH88_023420	45.3494	25.4861	0.83033	0.013622	0.0279	CM023086.1	119518	122056	+	540	-	hypothetical protein
TGRH88_023430	35.7973	16.6425	1.1023	0.00552	0.012312	CM023086.1	122757	123749	+	711	-	hypothetical protein
TGRH88_023440	274.716	124.758	1.1371	7.5479e-13	7.5259e-12	CM023086.1	123773	129620	-	5733	-	hypothetical protein
TGRH88_023490	910.25	1155.64	-0.344	4.7058e-05	0.00015938	CM023086.1	148416	157021	-	1824	-	hypothetical protein
TGRH88_023500	390.809	475.763	-0.28356	0.0069665	0.01524	CM023086.1	158574	162304	+	2091	-	hypothetical protein
TGRH88_023520	667.758	828.503	-0.31213	0.0040981	0.0094262	CM023086.1	170095	172717	+	2043	-	hypothetical protein
TGRH88_023560	3731.53	4116.67	-0.14176	0.022469	0.043547	CM023086.1	208954	210534	-	1581	-	hypothetical protein
TGRH88_023590	3509.3	4069.65	-0.21373	0.00069421	0.0018922	CM023086.1	221475	222809	-	1335	-	alveolin domain containing intermediate filament IMC6
TGRH88_023600	55.2818	29.1915	0.9231	0.0030394	0.0072305	CM023086.1	226614	230589	+	1704	-	mucin family glycoprotein
TGRH88_023620	443.658	280.592	0.65998	1.3222e-08	7.8459e-08	CM023086.1	234779	245475	+	5778	-	hypothetical protein
TGRH88_023640	68.7	104.028	-0.59911	0.005243	0.011766	CM023086.1	257938	258408	-	471	-	hypothetical protein
TGRH88_023650	259.577	407.822	-0.65261	2.7735e-07	1.3707e-06	CM023086.1	259083	262848	+	960	-	BSD domain-containing protein
TGRH88_023660	382.156	538.36	-0.49632	5.4424e-05	0.0001823	CM023086.1	269624	271261	-	1638	-	hypothetical protein
TGRH88_023670	133.945	79.2686	0.75362	0.00039196	0.0011251	CM023086.1	276367	283611	+	5205	-	hypothetical protein
TGRH88_023680	1498.6	1672.2	-0.15835	0.024787	0.047401	CM023086.1	285334	291229	+	3513	-	tRNA ligases class II (D, K and N) domain-containing protein
TGRH88_023700	904.429	774.145	0.22392	0.0084334	0.018093	CM023086.1	308459	312082	+	3624	-	hypothetical protein
TGRH88_023720	1395.68	1195.25	0.2234	0.0044007	0.010049	CM023086.1	320370	323358	+	825	-	hypothetical protein
TGRH88_023730	9184.69	13041.9	-0.50593	3.0124e-15	3.8305e-14	CM023086.1	326431	327744	-	357	-	actin depolymerizing factor ADF
TGRH88_023740	289.915	167.547	0.79396	4.773e-07	2.2785e-06	CM023086.1	330624	341456	+	3123	-	3'5'-cyclic nucleotide phosphodiesterase domain-containing protein
TGRH88_023790	3508.55	3863.95	-0.13916	0.015916	0.032017	CM023086.1	374203	378871	-	4035	-	hypothetical protein
TGRH88_023810	202.873	256.714	-0.33987	0.012015	0.024999	CM023086.1	388326	389213	+	888	-	putative pre-rRNA-processing protein PNO1
TGRH88_023820	1453.05	1992.75	-0.45587	1.0775e-11	9.4142e-11	CM023086.1	392969	397097	+	912	-	UBX domain-containing protein
TGRH88_023840	2626.32	650.909	2.0124	5.2452e-24	1.4365e-22	CM023086.1	406395	414053	+	6894	-	hypothetical protein
TGRH88_023850	1298.39	471.123	1.4623	5.0006e-55	7.7692e-53	CM023086.1	414277	418564	+	1626	-	AP2 domain transcription factor AP2V-1
TGRH88_023860	391.192	196.736	0.99089	4.7573e-12	4.3108e-11	CM023086.1	421426	423846	-	1167	-	hypothetical protein
TGRH88_023870	183.227	113.454	0.69323	6.4332e-05	0.00021216	CM023086.1	430771	436229	+	1524	-	hypothetical protein
TGRH88_023880	837.863	1029.15	-0.29686	0.00023389	0.00070125	CM023086.1	437177	443394	-	2103	-	hypothetical protein
TGRH88_023920	1191.71	1418.72	-0.25234	0.0012073	0.0031234	CM023086.1	459538	463437	-	1647	-	protein phosphatase 2C domain-containing protein
TGRH88_023930	1685.5	1179.83	0.51413	3.1598e-10	2.294e-09	CM023086.1	465703	466662	-	516	-	SAG-related sequence SRS14A
TGRH88_023940	6732.02	4798.81	0.4884	1.6912e-11	1.4365e-10	CM023086.1	467854	474707	-	2820	-	hypothetical protein
TGRH88_023950	2810.42	2326.37	0.27285	7.8021e-05	0.00025369	CM023086.1	478365	485273	-	2877	-	hypothetical protein
TGRH88_023980	45.1849	26.3452	0.77531	0.019279	0.038029	CM023086.1	502145	505175	-	1107	-	hypothetical protein
TGRH88_024000	15.9345	6.03859	1.3983	0.023521	0.045277	CM023086.1	512413	513012	-	600	-	hypothetical protein
TGRH88_024010	96.6031	52.8086	0.87128	0.00036523	0.0010554	CM023086.1	521056	525614	-	2190	-	hypothetical protein
TGRH88_024020	107.454	43.3471	1.3108	3.3926e-07	1.654e-06	CM023086.1	530193	535469	-	2154	-	hypothetical protein
TGRH88_024030	686.246	522.684	0.39276	0.00010302	0.00032677	CM023086.1	540211	545842	-	2292	-	hypothetical protein
TGRH88_024060	2126.86	342.553	2.634	1.2785e-27	4.3875e-26	CM023086.1	554277	571980	+	14928	-	hypothetical protein
TGRH88_024070	257.875	53.1695	2.2767	9.1441e-28	3.1507e-26	CM023086.1	573207	576347	-	1218	-	hypothetical protein
TGRH88_024080	1395.24	1784.27	-0.35509	3.1323e-06	1.3095e-05	CM023086.1	581623	586935	-	1671	-	putative T complex chaperonin
TGRH88_024130	4173.09	3448.04	0.27558	2.7718e-05	9.7914e-05	CM023086.1	622405	627371	-	2823	-	hypothetical protein
TGRH88_024150	1279.92	315.846	2.0184	1.5491e-20	3.1973e-19	CM023086.1	631730	641448	+	7008	-	hypothetical protein
TGRH88_024160	793.46	1008.25	-0.34671	5.9735e-05	0.00019877	CM023086.1	643357	645730	-	2016	-	hypothetical protein
TGRH88_024170	54.7224	14.3984	1.9282	2.19e-07	1.0946e-06	CM023086.1	652008	654009	+	1848	-	hypothetical protein
TGRH88_024180	16.1896	2.6269	2.6046	0.00068839	0.0018769	CM023086.1	655604	655966	-	363	-	IgA-specific serine endopeptidase
TGRH88_024190	24.2021	8.65174	1.4769	0.0031938	0.0075432	CM023086.1	662895	664943	+	759	-	hypothetical protein
TGRH88_024210	896.802	1032.13	-0.20347	0.013987	0.02856	CM023086.1	668162	674248	+	3477	-	ubiquitin family protein
TGRH88_024240	858.75	1156.08	-0.42914	2.9008e-07	1.4303e-06	CM023086.1	681857	685197	+	1371	-	hypothetical protein
TGRH88_024250	676.352	590.581	0.19595	0.026049	0.049564	CM023086.1	688535	691507	+	2973	-	hypothetical protein
TGRH88_024260	4003.44	663.681	2.5926	1.4607e-41	1.1046e-39	CM023086.1	694736	723069	-	20019	-	surface antigen repeat-containing protein
TGRH88_024270	1715.09	683.643	1.3269	9.5655e-10	6.5917e-09	CM023086.1	726303	729767	-	3465	-	hypothetical protein
TGRH88_024290	438.884	546.514	-0.31523	0.0028718	0.006866	CM023086.1	733969	735281	+	597	-	hypothetical protein
TGRH88_024300	218.821	120.818	0.85455	4.6169e-07	2.2077e-06	CM023086.1	735796	737845	-	1113	-	NifU family domain-containing protein
TGRH88_024310	16.7351	6.68337	1.3244	0.023374	0.045056	CM023086.1	740160	741407	+	549	-	hypothetical protein
TGRH88_024340	688.853	868.142	-0.33335	8.5032e-05	0.0002745	CM023086.1	762053	768781	+	1329	-	hypothetical protein
TGRH88_024360	5121.5	6750.79	-0.39837	1.546e-12	1.4855e-11	CM023086.1	783839	786405	-	2148	-	hypothetical protein
TGRH88_024370	1991.86	2256.19	-0.17976	0.0081472	0.017525	CM023086.1	792759	804867	+	3354	-	hypothetical protein
TGRH88_024390	981.217	1127.51	-0.2014	0.013336	0.027413	CM023086.1	815405	825503	-	3111	-	hypothetical protein
TGRH88_024410	1597.84	2109.3	-0.40039	9.887e-09	5.996e-08	CM023086.1	839508	840897	+	975	-	hypothetical protein
TGRH88_024420	2019.12	1580.71	0.35316	6.0857e-08	3.3069e-07	CM023086.1	844759	852699	+	5475	-	hypothetical protein
TGRH88_024430	4424.11	3661.3	0.27312	1.4288e-06	6.3455e-06	CM023086.1	855754	856332	+	579	-	hypothetical protein
TGRH88_024440	2452.92	1079.6	1.1836	1.4317e-43	1.2234e-41	CM023086.1	860383	873667	+	9270	-	WD domain, G-beta repeat-containing protein
TGRH88_024450	547.462	347.659	0.6544	2.9521e-10	2.1542e-09	CM023086.1	875998	877356	-	1359	-	hypothetical protein
TGRH88_024510	1926.38	728.122	1.4038	1.8962e-43	1.6042e-41	CM023086.1	911181	927316	-	9801	-	hypothetical protein
TGRH88_024520	6009.06	7049.8	-0.23049	4.0469e-05	0.00013871	CM023086.1	931012	931587	-	576	-	SAG-related sequence SRS25
TGRH88_024530	57.1685	27.4747	1.0587	0.00062371	0.001717	CM023086.1	933464	935143	-	1680	-	hypothetical protein
TGRH88_024540	595.238	404.085	0.55809	9.427e-08	4.9724e-07	CM023086.1	937459	954764	+	14952	-	hypothetical protein
TGRH88_024560	1004.07	876.078	0.19568	0.02337	0.045056	CM023086.1	966041	979320	+	8166	-	TBC domain-containing protein
TGRH88_024580	9634.33	13270.4	-0.46196	4.423e-13	4.4834e-12	CM023086.1	986374	987812	-	453	-	ribosomal protein RPS15
TGRH88_024600	1207.23	1032.9	0.22468	0.0026509	0.006385	CM023086.1	997112	1005661	-	8550	-	formin FRM3
TGRH88_024630	3144.95	2673.39	0.23422	0.0002217	0.00066775	CM023086.1	1016512	1031058	+	6954	-	surface antigen repeat-containing protein
TGRH88_024650	690.324	850.508	-0.30152	0.00057673	0.001599	CM023086.1	1044409	1046329	+	264	-	putative small nuclear ribonucleoprotein f (snrnp-f)
TGRH88_024670	503.649	417.761	0.27003	0.007801	0.016859	CM023086.1	1048992	1058799	-	2142	-	RAP domain-containing protein
TGRH88_024680	1012.08	424.37	1.2548	5.433e-32	2.5369e-30	CM023086.1	1066669	1087028	+	4473	-	hypothetical protein
TGRH88_024700	45.0434	25.3873	0.82659	0.012161	0.025258	CM023086.1	1120000	1136997	+	3264	-	hypothetical protein
TGRH88_024710	328.172	420.497	-0.3586	0.0010319	0.002714	CM023086.1	1141032	1143811	+	960	-	hypothetical protein
TGRH88_024720	554.212	696.65	-0.32889	0.00039767	0.0011407	CM023086.1	1149378	1155585	-	1545	-	peptidase M20D, amidohydrolase
TGRH88_024760	2537.41	4193.45	-0.72435	7.3554e-21	1.5674e-19	CM023086.1	1186093	1188882	-	873	-	hypothetical protein
TGRH88_024770	6172.45	9355.51	-0.60012	5.5742e-18	9.0901e-17	CM023086.1	1190139	1191200	+	345	-	hypothetical protein
TGRH88_024780	603.155	713.878	-0.24353	0.0049233	0.011112	CM023086.1	1194464	1195847	+	636	-	hypothetical protein
TGRH88_024800	3089.42	1062.82	1.5394	2.0303e-16	2.8723e-15	CM023086.1	1205612	1210491	-	3048	-	hypothetical protein
TGRH88_024810	1043.17	232.928	2.163	4.4096e-17	6.553e-16	CM023086.1	1215927	1221680	+	5754	-	ABC1 family protein
TGRH88_024820	106.164	38.996	1.4414	4.4349e-09	2.803e-08	CM023086.1	1224123	1233158	-	9036	-	hypothetical protein
TGRH88_024830	4.30341	0.324418	3.5781	0.025271	0.048212	CM023086.1	1235314	1235997	+	246	-	hypothetical protein
TGRH88_024840	496.65	406.88	0.28716	0.0043417	0.0099305	CM023086.1	1240371	1241937	+	1038	-	ATP-binding domain 1 family protein
TGRH88_024850	757.577	181.149	2.0635	7.8583e-46	7.6306e-44	CM023086.1	1246108	1246795	-	267	-	hypothetical protein
TGRH88_024860	2713.54	614.69	2.1422	1.1613e-18	2.0047e-17	CM023086.1	1247013	1251656	-	3663	-	zinc finger (CCCH type) motif-containing protein
TGRH88_024870	1318.01	1700.22	-0.36766	5.4637e-08	3.0005e-07	CM023086.1	1256278	1263456	-	2373	-	hypothetical protein
TGRH88_024890	242.331	408.144	-0.75134	1.875e-09	1.2362e-08	CM023086.1	1275609	1276759	+	384	-	ring box protein 1 family protein
TGRH88_024900	79.5124	54.4147	0.55018	0.024548	0.047	CM023086.1	1279078	1281627	+	2550	-	hypothetical protein
TGRH88_024910	1164.35	1313.99	-0.17466	0.024121	0.046267	CM023086.1	1283712	1288201	+	2019	-	WD domain, G-beta repeat-containing protein
TGRH88_024920	106.438	46.2062	1.2049	1.2007e-06	5.3915e-06	CM023086.1	1289599	1301794	-	2403	-	hypothetical protein
TGRH88_024930	1974.06	3283.94	-0.73377	1.7311e-24	4.882e-23	CM023086.1	1304649	1305923	-	1275	-	lanthionine synthetase C family protein
TGRH88_024940	1247.02	1672.88	-0.42376	1.0122e-09	6.9247e-09	CM023086.1	1308019	1317441	+	2529	-	hypothetical protein
TGRH88_024950	279.181	360.43	-0.36739	0.0026313	0.0063443	CM023086.1	1319365	1320842	-	681	-	hypothetical protein
TGRH88_024960	144.337	210.085	-0.53975	0.00059181	0.001636	CM023086.1	1321407	1322084	-	678	-	hypothetical protein
TGRH88_024980	14.3988	3.6989	1.9586	0.0063491	0.014008	CM023086.1	1330682	1332551	-	1293	-	hypothetical protein
TGRH88_025020	1087.94	1412.67	-0.37671	1.2503e-06	5.6054e-06	CM023086.1	1378059	1380687	-	534	-	putative protein phosphatase 2b regulatory subunit
TGRH88_025030	516.848	660.245	-0.35471	0.00065009	0.0017822	CM023086.1	1384195	1385709	-	1515	-	iron-sulfur cluster protein ISCA
TGRH88_025040	492.011	348.454	0.4983	1.7439e-05	6.3929e-05	CM023086.1	1389467	1392115	+	2649	-	hypothetical protein
TGRH88_025050	406.185	518.108	-0.35016	0.0010198	0.0026854	CM023086.1	1393505	1395908	-	474	-	putative Ufm1-conjugating enzyme 1
TGRH88_025110	260.138	401.945	-0.62538	4.186e-07	2.0152e-06	CM023086.1	1435149	1435733	+	585	-	hypothetical protein
TGRH88_025180	4022.09	6335.41	-0.65534	2.7156e-20	5.5119e-19	CM023086.1	1488316	1490789	-	450	-	CHCH domain-containing protein
TGRH88_025190	691.291	931.229	-0.42942	7.3397e-07	3.392e-06	CM023086.1	1493601	1495763	-	2163	-	hypothetical protein
TGRH88_025230	348.696	212.065	0.71784	1.504e-08	8.8696e-08	CM023086.1	1520897	1525615	-	4719	-	hypothetical protein
TGRH88_025240	14.4851	4.66404	1.6312	0.013577	0.027822	CM023086.1	1527836	1528504	-	669	-	hypothetical protein
TGRH88_025270	252.765	354.916	-0.48828	8.1337e-05	0.00026347	CM023086.1	1540869	1542896	-	2028	-	inorganic anion transporter, sulfate permease (SulP) family protein
TGRH88_025290	862.409	354.94	1.2803	7.6482e-36	4.2996e-34	CM023086.1	1553343	1556194	-	711	-	putative proteasome subunit alpha2, protease of the acylase family and NTN hydrolase fold
TGRH88_025340	952.452	1537.13	-0.68924	5.3143e-15	6.639e-14	CM023086.1	1604850	1607853	+	1152	-	hypothetical protein
TGRH88_025350	450.047	276.95	0.69994	5.5713e-08	3.052e-07	CM023086.1	1609018	1661249	-	13716	-	ATPase family associated with various cellular activities (AAA) domain-containing protein
TGRH88_025360	2407.83	3060.83	-0.34649	5.2885e-07	2.5092e-06	CM023086.1	1666457	1673965	+	2343	-	SWIRM domain-containing protein
TGRH88_025430	375.228	511.518	-0.44764	9.6107e-05	0.00030675	CM023086.1	1715634	1716095	+	462	-	hypothetical protein
TGRH88_025440	267.898	409.071	-0.60948	5.8213e-07	2.7467e-06	CM023086.1	1717864	1719216	-	1353	-	hypothetical protein
TGRH88_025470	393.442	471.874	-0.2623	0.0131	0.026979	CM023086.1	1737450	1739437	-	669	-	SRP19 protein
TGRH88_025490	886.504	1183.53	-0.41695	1.6941e-07	8.5961e-07	CM023086.1	1745946	1749057	-	864	-	zinc finger, c2h2 type domain-containing protein
TGRH88_025520	78.4916	44.5307	0.81914	0.0009791	0.0025894	CM023086.1	1763369	1765237	-	1869	-	hypothetical protein
TGRH88_025560	807.751	669.651	0.2701	0.0030843	0.007323	CM023086.1	1784678	1785556	+	879	-	redoxin domain-containing protein
TGRH88_025570	988.31	662.193	0.57767	3.2712e-11	2.6929e-10	CM023086.1	1787574	1795011	-	4572	-	S1 RNA binding domain-containing protein
TGRH88_025610	1433.2	915.231	0.64702	8.9784e-13	8.8489e-12	CM023086.1	1803126	1804664	+	1074	-	microtubule associated protein SPM2
TGRH88_025620	1629.12	559.402	1.542	2.244e-08	1.2846e-07	CM023086.1	1809126	1811993	-	2868	-	hypothetical protein
TGRH88_025650	332.609	441.605	-0.40974	0.00019581	0.00059607	CM023086.1	1820613	1822104	+	672	-	hypothetical protein
TGRH88_025670	2038.27	2834.74	-0.47617	1.4898e-11	1.2718e-10	CM023086.1	1824208	1825856	+	657	-	hypothetical protein
TGRH88_025680	432.607	163.204	1.4062	4.1977e-24	1.1646e-22	CM023086.1	1828474	1832522	-	2976	-	hypothetical protein
TGRH88_025700	297.332	129.439	1.1987	1.9865e-14	2.3064e-13	CM023086.1	1840699	1843419	+	2721	-	hypothetical protein
TGRH88_025710	1037.62	1290.37	-0.31467	2.9126e-05	0.00010246	CM023086.1	1846574	1848829	+	2256	-	putative G protein-coupled receptor 89 isoform 5
TGRH88_025720	7345.65	9313.93	-0.34241	1.4763e-09	9.8784e-09	CM023086.1	1852579	1854262	+	1545	-	AGC kinase
TGRH88_025730	677.105	503.974	0.42727	5.9137e-05	0.00019686	CM023086.1	1855211	1856584	-	924	-	hypothetical protein
TGRH88_025740	77759.6	110043	-0.50098	3.622e-16	5.0243e-15	CM023086.1	1858308	1858670	+	363	-	dense granule protein GRA5
TGRH88_025750	822.953	708.212	0.21651	0.012955	0.026714	CM023086.1	1859590	1863283	-	1113	-	malic enzyme
TGRH88_025760	467.387	353.187	0.4037	0.00037105	0.0010693	CM023086.1	1865668	1867903	+	909	-	hypothetical protein
TGRH88_025770	9227.72	3442.42	1.4225	9.8308e-70	2.6331e-67	CM023086.1	1869237	1871169	-	1347	-	putative elongation factor 1-alpha (EF-1-ALPHA)
TGRH88_025790	3577.69	2763.39	0.37238	3.0439e-10	2.2174e-09	CM023086.1	1887441	1908081	-	16092	-	hypothetical protein
TGRH88_025800	601.045	710.285	-0.24194	0.0092269	0.019657	CM023086.1	1911629	1917256	+	2097	-	tetratricopeptide repeat-containing protein
TGRH88_025810	247.49	370.375	-0.57949	1.3444e-05	5.0124e-05	CM023086.1	1919535	1921982	-	1539	-	hypothetical protein
TGRH88_025820	2285.57	3082.27	-0.43139	1.8291e-11	1.5506e-10	CM023086.1	1925545	1928450	+	1878	-	putative kelch repeat protein
TGRH88_025850	696.414	921.039	-0.40359	1.7595e-06	7.7181e-06	CM023086.1	1950720	1956354	-	1017	-	protein phosphatase 4, catalytic subunit
TGRH88_025860	1484.72	1832.89	-0.30419	6.0574e-06	2.4112e-05	CM023086.1	1959773	1964044	+	4272	-	hypothetical protein
TGRH88_025870	585.961	723.422	-0.30487	0.00081195	0.0021832	CM023086.1	1966642	1973894	-	5313	-	tRNA ligases class I (M) protein
TGRH88_025880	1024.24	319.562	1.6802	9.2146e-54	1.2908e-51	CM023086.1	1975948	1988474	+	10302	-	non-specific serine/threonine protein kinase
TGRH88_025900	676.076	848.494	-0.32782	0.00015911	0.00049136	CM023086.1	1997367	2002213	+	1761	-	hypothetical protein
TGRH88_025910	376.641	206.428	0.86868	2.8019e-10	2.0533e-09	CM023086.1	2004311	2008054	-	1629	-	hypothetical protein
TGRH88_025920	1875.74	1144.98	0.71198	9.4349e-15	1.1436e-13	CM023086.1	2010510	2019298	-	2202	-	prolyl endopeptidase
TGRH88_025950	7547.15	12425.7	-0.71924	4.291e-40	2.9334e-38	CM023086.1	2033955	2036045	+	489	-	putative translation initiation factor SUI1
TGRH88_025960	778.596	522.439	0.5755	6.3232e-08	3.4176e-07	CM023086.1	2043124	2053764	+	3027	-	elongation factor 2 family protein
TGRH88_025990	302.863	243.757	0.31188	0.019023	0.037601	CM023086.1	2063276	2066696	-	1611	-	hypothetical protein
TGRH88_026010	1679.03	1342.03	0.32319	2.4024e-05	8.5678e-05	CM023086.1	2074120	2082780	+	7047	-	hypothetical protein
TGRH88_026030	727.075	555.309	0.38778	0.00058592	0.0016219	CM023086.1	2090868	2096917	+	1857	-	hypothetical protein
TGRH88_026040	530.233	742.349	-0.48544	1.1274e-06	5.0889e-06	CM023086.1	2099706	2102489	+	2211	-	hypothetical protein
TGRH88_026050	610.949	321.928	0.92378	1.8968e-18	3.2158e-17	CM023086.1	2106173	2120400	+	3513	-	Filamin/ABP280 repeat-containing protein
TGRH88_026070	561.521	666.21	-0.24649	0.0095416	0.020257	CM023086.1	2136284	2148058	+	3423	-	putative 30S ribosomal protein S5
TGRH88_026090	135.238	56.9485	1.2503	7.6517e-09	4.7005e-08	CM023086.1	2158145	2169324	-	3570	-	hypothetical protein
TGRH88_026100	776.583	962.354	-0.309	0.00011978	0.0003774	CM023086.1	2170984	2172526	+	687	-	hypothetical protein
TGRH88_026120	2930.56	1350.42	1.1174	3.3042e-37	2.0024e-35	CM023086.1	2177415	2189587	+	10353	-	AP2 domain transcription factor AP2V-2
TGRH88_026130	2119.35	1208.94	0.80985	3.1051e-30	1.2516e-28	CM023086.1	2194244	2196143	-	987	-	SAG-related sequence SRS20A
TGRH88_026140	89.5097	61.3625	0.54607	0.014967	0.030299	CM023086.1	2198206	2198737	+	204	-	hypothetical protein
TGRH88_026150	192.931	108.138	0.83341	8.0404e-07	3.6998e-06	CM023086.1	2199519	2201347	-	996	-	SAG-related sequence SRS20C
TGRH88_026180	979.994	796.772	0.29782	0.00041357	0.0011835	CM023086.1	2214694	2231556	-	9669	-	hypothetical protein
TGRH88_026220	1150.77	995.512	0.20933	0.0078617	0.016964	CM023086.1	2250224	2262149	-	4977	-	hypothetical protein
TGRH88_026230	41.8663	22.4975	0.89768	0.0086708	0.018564	CM023086.1	2264933	2266165	+	597	-	hypothetical protein
TGRH88_026240	853.193	726.282	0.23238	0.0043617	0.0099682	CM023086.1	2267748	2278895	-	8631	-	hypothetical protein
TGRH88_026260	333.573	431.653	-0.37209	0.0010547	0.0027697	CM023086.1	2285474	2286947	-	636	-	U-snRNP-associated cyclophilin family protein
TGRH88_026270	430.668	557.136	-0.37194	0.00015391	0.00047599	CM023086.1	2288366	2289868	+	939	-	6,7-dihydropteridine reductase
TGRH88_026280	185.347	121.427	0.61279	0.00028431	0.00084092	CM023086.1	2292139	2292567	+	429	-	hypothetical protein
TGRH88_026290	3176.96	3963.49	-0.31895	6.3198e-07	2.9639e-06	CM023086.1	2294502	2303512	+	1332	-	TBC domain containing protein
TGRH88_026310	1006.15	1489.5	-0.5653	5.861e-11	4.6806e-10	CM023086.1	2309742	2310734	+	993	-	hypothetical protein
TGRH88_026340	606.932	847.693	-0.48169	1.2121e-08	7.2275e-08	CM023086.1	2324082	2326087	+	1413	-	putative dihydrolipoamide acyltransferase
TGRH88_026380	948.412	607.607	0.64169	2.2713e-13	2.3496e-12	CM023086.1	2352957	2360386	-	6792	-	hypothetical protein
TGRH88_026400	235.651	293.525	-0.31765	0.018561	0.036774	CM023086.1	2377554	2379005	+	1452	-	ribosomal protein RPL35
TGRH88_026410	569.369	483.968	0.23415	0.017756	0.03531	CM023086.1	2382598	2391275	+	4980	-	RNA cap guanine-N2 methyltransferase
TGRH88_026420	305.987	184.806	0.72886	1.0702e-07	5.5933e-07	CM023086.1	2393439	2394762	-	501	-	hypothetical protein
TGRH88_026460	654.623	555.717	0.23508	0.017145	0.034206	CM023086.1	2422044	2429199	+	5496	-	hypothetical protein
TGRH88_026490	497.135	153.516	1.6934	8.0379e-26	2.5067e-24	CM023086.1	2463700	2472024	-	6387	-	hypothetical protein
TGRH88_026510	73.8008	40.5996	0.86352	0.00089182	0.0023829	CM023086.1	2485424	2487702	-	1626	-	hypothetical protein
TGRH88_026520	15.6827	1.69491	3.2257	0.00020393	0.00061861	CM023086.1	2489310	2490622	+	681	-	putative dynein light chain
TGRH88_026530	129.776	95.0675	0.44894	0.014275	0.02907	CM023086.1	2491840	2492790	+	891	-	hypothetical protein
TGRH88_026560	482.221	577.396	-0.25988	0.0069317	0.015184	CM023086.1	2503305	2508056	+	1299	-	DnaJ domain-containing protein
TGRH88_026570	246.853	129.481	0.93185	1.6546e-09	1.0986e-08	CM023086.1	2510825	2514341	+	2148	-	hypothetical protein
TGRH88_026580	8937.29	6191.78	0.5295	2.3764e-12	2.2414e-11	CM023086.1	2517521	2522269	+	3456	-	hypothetical protein
TGRH88_026590	1338.44	1087.06	0.30035	8.5263e-05	0.00027514	CM023086.1	2525540	2531181	-	1044	-	3-oxo-5-alpha-steroid 4-dehydrogenase
TGRH88_026610	493.784	578.76	-0.22918	0.014124	0.028818	CM023086.1	2546267	2555114	+	2346	-	CAP-Gly domain-containing protein
TGRH88_026640	1135.95	1560.98	-0.45853	2.1922e-08	1.2572e-07	CM023086.1	2578780	2581641	-	2049	-	zinc finger, C3HC4 type (RING finger) domain-containing protein
TGRH88_026660	139.28	100.862	0.46625	0.012066	0.025087	CM023086.1	2591572	2597594	-	2562	-	putative ribosomal RNA large subunit methyltransferase I
TGRH88_026690	166.275	9.98098	4.0523	5.215e-30	2.0631e-28	CM023086.1	2626276	2643661	+	14928	-	putative proteophosphoglycan ppg4, related protein
TGRH88_026700	263.93	35.1329	2.9076	5.9326e-45	5.5708e-43	CM023086.1	2647143	2652298	+	2265	-	hypothetical protein
TGRH88_026710	2665.77	837.041	1.6711	5.417e-22	1.2894e-20	CM023086.1	2655798	2662671	+	4803	-	hypothetical protein
TGRH88_026730	9.34516	2.01369	2.212	0.016809	0.033622	CM023086.1	2666488	2671011	+	1407	-	flagellar associated protein
TGRH88_026750	595.77	149.083	1.9978	6.0113e-45	5.5833e-43	CM023086.1	2677105	2687020	+	8436	-	hypothetical protein
TGRH88_026760	1387.5	882.419	0.65253	1.4922e-15	1.9557e-14	CM023086.1	2692137	2703723	+	7002	-	hypothetical protein
TGRH88_026800	365.979	465.26	-0.34668	0.0011773	0.0030551	CM023086.1	2734874	2738189	-	1002	-	mediator complex subunit MED10
TGRH88_026820	595.399	817.373	-0.45713	1.5515e-07	7.9197e-07	CM023086.1	2747023	2749887	-	834	-	hypothetical protein
TGRH88_026830	8283.59	11601.7	-0.48603	2.042e-17	3.1159e-16	CM023086.1	2751070	2753485	+	573	-	ribosomal protein RPL9
TGRH88_026880	84.9984	37.7583	1.1722	1.1751e-05	4.4211e-05	CM023086.1	2781024	2785553	-	1986	-	hypothetical protein
TGRH88_026900	6.27959	0.666645	3.2298	0.016647	0.033329	CM023086.1	2790972	2794373	-	2052	-	hypothetical protein
TGRH88_026910	1302.1	708.131	0.87815	4.7496e-22	1.1368e-20	CM023086.1	2801536	2816188	-	4176	-	pyruvate carboxylase
TGRH88_026950	171.708	228.519	-0.41476	0.0055005	0.012278	CM023086.1	2839370	2842843	+	948	-	putative histone lysine methyltransferase, SET
TGRH88_026970	917.379	652.056	0.49163	9.2945e-08	4.9086e-07	CM023086.1	2871961	2887974	-	8526	-	hypothetical protein
TGRH88_027000	831.127	999.385	-0.26547	0.0012896	0.0033192	CM023086.1	2899229	2909807	-	3030	-	ATPase, AAA family protein
TGRH88_027010	172.104	266.421	-0.63139	3.6498e-05	0.00012621	CM023086.1	2912272	2917526	-	2220	-	histone lysine demethylase JMJD6b
TGRH88_027080	3799.4	4683.17	-0.30195	8.921e-07	4.083e-06	CM023086.1	2951347	2958571	-	1512	-	peptidyl-prolyl cis-trans isomerase
TGRH88_027100	273.712	342.703	-0.32503	0.0060242	0.013343	CM023086.1	2973670	2976556	-	1497	-	type I inorganic pyrophosphatase PPase
TGRH88_027120	507.139	366.969	0.46539	1.7379e-05	6.3736e-05	CM023086.1	2991168	3001785	+	4431	-	hypothetical protein
TGRH88_027150	6116.56	6747.36	-0.1416	0.0060607	0.013413	CM023086.1	3012305	3022419	-	1986	-	glucose-6-phosphate isomerase GPI
TGRH88_027180	358.969	517.725	-0.52688	5.6578e-07	2.6755e-06	CM023086.1	3037285	3040984	+	1848	-	RNA recognition motif-containing protein
TGRH88_027210	1253.71	1468.67	-0.22856	0.0010588	0.0027762	CM023086.1	3057572	3061305	-	1029	-	longevity-assurance protein (LAG1) domain-containing protein
TGRH88_027220	1197.87	366.813	1.706	5.7152e-49	6.8784e-47	CM023086.1	3065662	3099127	-	18144	-	FATC domain-containing protein
TGRH88_027230	32.474	7.37594	2.1375	1.1692e-05	4.4014e-05	CM023086.1	3099963	3101012	-	1050	-	hypothetical protein
TGRH88_027240	414.66	524.453	-0.33774	0.0012243	0.0031645	CM023086.1	3102495	3107005	+	1503	-	NLI interacting factor family phosphatase
TGRH88_027250	345.016	443.96	-0.36408	0.00083314	0.0022352	CM023086.1	3107069	3109984	+	207	-	hypothetical protein
TGRH88_027260	686.494	865.766	-0.33516	0.00012757	0.00040017	CM023086.1	3110258	3111528	-	1194	-	DnaJ domain-containing protein
TGRH88_027270	106.118	66.5419	0.67148	0.0045867	0.01044	CM023086.1	3112372	3112845	-	474	-	hypothetical protein
TGRH88_027280	2664.04	507.763	2.3912	8.7794e-24	2.3816e-22	CM023086.1	3112911	3126268	+	12636	-	hypothetical protein
TGRH88_027300	49.0226	12.6491	1.9477	4.9788e-07	2.3688e-06	CM023086.1	3132393	3135607	+	639	-	small rab-related GTPase
TGRH88_027310	1163.62	313.16	1.8926	3.9971e-50	4.9501e-48	CM023086.1	3136034	3142582	-	6549	-	hypothetical protein
TGRH88_027610	1126.53	854.755	0.39834	2.3067e-06	9.8602e-06	CM023087.1	119145	126032	+	3915	-	MIZ/SP-RING zinc finger domain-containing protein
TGRH88_027640	1040.97	473.895	1.1343	1.4368e-23	3.8368e-22	CM023087.1	138193	161001	-	8349	-	DNA-directed RNA polymerase I RPA1
TGRH88_027650	367.965	456.5	-0.31111	0.0077062	0.016691	CM023087.1	164318	170237	-	1224	-	putative quinone oxidoreductase
TGRH88_027690	279.449	171.898	0.69869	3.5924e-06	1.4851e-05	CM023087.1	198456	213310	-	5817	-	hypothetical protein
TGRH88_027700	77.1857	45.9747	0.74249	0.0050626	0.01139	CM023087.1	214561	219578	-	3456	-	hypothetical protein
TGRH88_027720	862.871	665.434	0.37427	0.00016618	0.00051191	CM023087.1	225577	233709	-	7641	-	hypothetical protein
TGRH88_027740	101.047	28.4471	1.8276	2.329e-11	1.9492e-10	CM023087.1	243614	244809	+	447	-	hypothetical protein
TGRH88_027750	487.328	244.076	0.99772	9.567e-17	1.3879e-15	CM023087.1	245852	246695	+	498	-	hypothetical protein
TGRH88_027760	11520.2	9375.57	0.29717	1.9397e-06	8.4208e-06	CM023087.1	248212	259909	-	6468	-	NAD(+)/NADH kinase domain-containing protein
TGRH88_027770	2329.87	2937.3	-0.33415	2.249e-06	9.6378e-06	CM023087.1	262754	264625	-	1872	-	hypothetical protein
TGRH88_027780	1214.71	1026.26	0.24283	0.0016384	0.004147	CM023087.1	265681	270564	+	4422	-	hypothetical protein
TGRH88_027790	382.175	148.718	1.3614	9.0107e-24	2.4366e-22	CM023087.1	273146	274624	+	1479	-	hypothetical protein
TGRH88_027800	560.106	307.511	0.86437	4.0154e-15	5.0682e-14	CM023087.1	277166	284138	-	3993	-	hypothetical protein
TGRH88_027810	1470.16	1194.86	0.29871	9.4008e-05	0.0003012	CM023087.1	290050	293393	-	1245	-	putative eukaryotic initiation factor-5
TGRH88_027830	1312.35	786.252	0.73841	6.9107e-19	1.2251e-17	CM023087.1	297939	303274	+	3141	-	hypothetical protein
TGRH88_027840	738.547	411.864	0.84274	1.5729e-17	2.4616e-16	CM023087.1	305061	311383	-	3678	-	hypothetical protein
TGRH88_027850	27.87	10.3904	1.4263	0.0018798	0.0046981	CM023087.1	314010	318515	+	852	-	NEK kinase
TGRH88_027860	655.819	887.811	-0.43728	8.4256e-06	3.2766e-05	CM023087.1	321102	324688	-	2418	-	zinc finger, C3HC4 type (RING finger) domain-containing protein
TGRH88_027870	742.976	943.324	-0.34498	6.7644e-05	0.00022214	CM023087.1	326502	329890	+	1458	-	hypothetical protein
TGRH88_027910	8321.68	3829.55	1.1197	1.4135e-08	8.3702e-08	CM023087.1	354457	358121	-	2562	-	putative heat shock protein 90
TGRH88_027920	399.644	218.039	0.873	1.9852e-11	1.6729e-10	CM023087.1	362222	364117	+	1896	-	hypothetical protein
TGRH88_027940	4620.34	6849.06	-0.5678	1.1615e-19	2.2454e-18	CM023087.1	369768	371570	+	1803	-	hypothetical protein
TGRH88_027950	352.663	179.593	0.97306	4.0699e-14	4.6001e-13	CM023087.1	373437	380312	-	1824	-	glycosyl transferase, group 4 family protein
TGRH88_027970	367.366	227.488	0.68908	5.8883e-07	2.7743e-06	CM023087.1	385556	389837	-	3741	-	AP2 domain transcription factor AP2VI-3
TGRH88_027980	1244.7	318.656	1.9653	1.6518e-19	3.1647e-18	CM023087.1	396440	407051	+	7131	-	Tubulin-tyrosine ligase family protein
TGRH88_027990	98.9614	56.0997	0.81545	0.00047748	0.0013479	CM023087.1	408874	410571	-	1698	-	putative insulysin
TGRH88_028000	21.1998	9.00614	1.2302	0.017144	0.034206	CM023087.1	410700	412036	-	213	-	peptidase M16 inactive domain-containing protein
TGRH88_028010	33.5933	8.28765	2.0115	4.7962e-05	0.00016218	CM023087.1	412313	412939	-	582	-	peptidase M16 inactive domain-containing protein
TGRH88_028020	1343.08	152.917	3.1342	1.9796e-37	1.2083e-35	CM023087.1	415857	427162	+	7788	-	hypothetical protein
TGRH88_028030	4336.94	3234.14	0.42322	1.7903e-10	1.3467e-09	CM023087.1	430974	438095	+	3948	-	hypothetical protein
TGRH88_028040	646.927	175.85	1.8791	6.0042e-43	4.8402e-41	CM023087.1	442977	449491	-	3597	-	protein phosphatase 2C domain-containing protein
TGRH88_028050	2098.17	2504.44	-0.25558	6.7086e-05	0.00022065	CM023087.1	454257	455958	+	1389	-	nucleoside transporter protein
TGRH88_028070	241.658	359.997	-0.57466	1.1565e-06	5.2096e-06	CM023087.1	462564	463541	+	978	-	hypothetical protein
TGRH88_028100	39.9614	17.4638	1.1986	0.0016773	0.0042378	CM023087.1	469851	473013	-	645	-	cysteine dioxygenase type i protein
TGRH88_028120	810.866	704.063	0.20385	0.014399	0.029269	CM023087.1	480179	485508	+	930	-	coatomer epsilon subunit protein
TGRH88_028130	1580.22	1253.63	0.334	1.7963e-05	6.5737e-05	CM023087.1	488497	493433	+	2067	-	cactin
TGRH88_028140	1169.36	1540.13	-0.39786	6.7514e-08	3.6352e-07	CM023087.1	497017	498771	-	1755	-	putative TDC1
TGRH88_028170	188.647	239.821	-0.34554	0.012738	0.026342	CM023087.1	520302	523101	+	1152	-	hypothetical protein
TGRH88_028180	7662.8	10620.1	-0.47093	1.0595e-11	9.295e-11	CM023087.1	525557	526654	-	468	-	ribosomal protein RPL24
TGRH88_028190	1022.24	1499.51	-0.55352	1.9328e-12	1.8412e-11	CM023087.1	526703	533522	-	1332	-	GTP-binding protein
TGRH88_028200	401.337	478.939	-0.25657	0.019245	0.03798	CM023087.1	534949	542735	+	3519	-	hypothetical protein
TGRH88_028230	791.633	1113.66	-0.49221	8.4181e-10	5.8292e-09	CM023087.1	563120	570909	+	2385	-	ATP-binding cassette G family transporter ABCG87
TGRH88_028270	564.105	663.449	-0.23389	0.012109	0.025156	CM023087.1	585913	586890	-	978	-	hypothetical protein
TGRH88_028290	1856.3	2313.99	-0.3177	1.5877e-06	7.0112e-06	CM023087.1	591055	597536	+	2352	-	RNA polymerase-associated protein RTF1
TGRH88_028300	1787.08	2001.35	-0.16337	0.015506	0.031273	CM023087.1	601492	609063	+	3351	-	putative mitochondrial 2-oxoglutarate dehydrogenase e1 component
TGRH88_028310	2002.13	1524.35	0.39311	2.5612e-07	1.2687e-06	CM023087.1	611570	614065	-	1905	-	hypothetical protein
TGRH88_028320	549.795	784.851	-0.51142	1.8109e-05	6.6215e-05	CM023087.1	623341	625494	+	2154	-	microneme-like protein
TGRH88_028340	361.847	451.866	-0.32012	0.0027164	0.006531	CM023087.1	640950	643134	+	1725	-	transcription initiation factor TFIID complex subunit TAF12
TGRH88_028380	1810.95	1296.66	0.48162	1.7893e-10	1.3467e-09	CM023087.1	670828	679523	+	6774	-	hypothetical protein
TGRH88_028390	1986.65	2660.38	-0.42157	1.6164e-09	1.0791e-08	CM023087.1	682316	687892	-	1302	-	nucleosome assembly protein (nap) protein
TGRH88_028400	930.025	1062.28	-0.19179	0.012003	0.02498	CM023087.1	688973	697190	+	1662	-	snoRNA binding domain-containing protein
TGRH88_028420	720.089	433.491	0.73189	5.0708e-14	5.6789e-13	CM023087.1	706539	708716	-	1131	-	hypothetical protein
TGRH88_028450	818.779	625.642	0.38763	5.4697e-06	2.1943e-05	CM023087.1	721282	728552	-	5217	-	hypothetical protein
TGRH88_028510	506.833	676.322	-0.41601	1.118e-05	4.2308e-05	CM023087.1	774103	779169	-	1437	-	Dullard family phosphatase domain-containing protein
TGRH88_028520	144.464	230.948	-0.67582	5.34e-06	2.1473e-05	CM023087.1	781390	781803	+	414	-	hypothetical protein
TGRH88_028540	4028.01	4645.79	-0.206	0.00025657	0.00076284	CM023087.1	797811	802775	+	2436	-	nuclear transport factor 2 (ntf2) domain-containing protein
TGRH88_028550	1301.16	1461.45	-0.16783	0.014372	0.029234	CM023087.1	808674	811056	-	816	-	putative prohibitin
TGRH88_028560	551.013	700.889	-0.34707	0.00012114	0.00038154	CM023087.1	812369	813478	+	387	-	hypothetical protein
TGRH88_028580	1451.3	1247.38	0.21851	0.0036579	0.0084983	CM023087.1	825174	834428	-	2385	-	putative DNA replication licensing factor MCM5
TGRH88_028590	904.966	1346.11	-0.57262	6.4422e-14	7.0848e-13	CM023087.1	837176	838300	-	1125	-	Cof family hydrolase subfamily protein
TGRH88_028610	1472.27	813.308	0.85576	1.0405e-21	2.4031e-20	CM023087.1	842519	852830	+	2277	-	putative long-chain fatty acid CoA ligase
TGRH88_028620	480.311	608.282	-0.34086	0.00027792	0.00082258	CM023087.1	856989	857870	+	882	-	SAG-related sequence SRS33
TGRH88_028630	1391.04	1650.63	-0.24668	0.0002215	0.0006674	CM023087.1	861686	865082	-	2538	-	hypothetical protein
TGRH88_028680	9406.22	12431.5	-0.40226	2.15e-14	2.4894e-13	CM023087.1	895141	897685	-	1062	-	rhoptry protein ROP9
TGRH88_028700	2107.85	1632.36	0.36927	3.4092e-07	1.6609e-06	CM023087.1	905658	913734	-	1707	-	t-complex protein beta subunit
TGRH88_028720	1556.58	1870.21	-0.26476	5.8514e-05	0.00019493	CM023087.1	918076	920139	+	1233	-	hypothetical protein
TGRH88_028730	103.885	157.481	-0.597	0.00074432	0.002014	CM023087.1	921447	923493	-	975	-	dihydrodipicolinate reductase
TGRH88_028760	171.117	52.3354	1.7067	5.6602e-14	6.2895e-13	CM023087.1	944384	955731	+	10851	-	hypothetical protein
TGRH88_028770	651.434	975.834	-0.58222	1.6347e-11	1.3913e-10	CM023087.1	957932	961353	+	1080	-	hypothetical protein
TGRH88_028820	1447.98	1989.31	-0.45802	1.0142e-09	6.933e-09	CM023087.1	988264	990020	-	831	-	putative Hit family protein involved in cell-cycle regulation
TGRH88_028830	8533.29	13122	-0.62082	3.4013e-21	7.3954e-20	CM023087.1	990635	991875	+	339	-	ribosomal protein RPS26
TGRH88_028850	12.9659	3.66328	1.8156	0.012061	0.025082	CM023087.1	997448	1001021	+	972	-	putative H-SHIPPO 1
TGRH88_028860	3176.64	4715.18	-0.56958	2.0914e-21	4.6661e-20	CM023087.1	1005451	1005961	-	339	-	hypothetical protein
TGRH88_028870	824.489	1031.14	-0.32306	7.9731e-05	0.00025875	CM023087.1	1010693	1014404	+	2136	-	WD domain, G-beta repeat-containing protein
TGRH88_028930	342.864	431.832	-0.33439	0.0029173	0.0069616	CM023087.1	1047961	1051751	+	1713	-	putative 50S ribosomal protein L3
TGRH88_028940	53.5108	27.0516	0.98393	0.0027724	0.0066547	CM023087.1	1052999	1056858	-	3102	-	hypothetical protein
TGRH88_028960	19604.8	18031.6	0.12063	0.021247	0.041394	CM023087.1	1063565	1070821	+	6036	-	hypothetical protein
TGRH88_028980	1610.22	1870.36	-0.21602	0.0011911	0.0030871	CM023087.1	1079660	1086626	+	3099	-	histone lysine acetyltransferase GCN5-B
TGRH88_029000	93.8152	64.611	0.53829	0.024122	0.046267	CM023087.1	1098047	1098574	-	528	-	hypothetical protein
TGRH88_029020	514.25	631.569	-0.29686	0.0030567	0.0072656	CM023087.1	1102231	1104062	-	1059	-	hypothetical protein
TGRH88_029030	700.131	581.843	0.26611	0.0048	0.010865	CM023087.1	1105423	1111185	+	5301	-	hypothetical protein
TGRH88_029040	298.028	365.582	-0.29329	0.012944	0.026697	CM023087.1	1113699	1114712	-	1014	-	hypothetical protein
TGRH88_029050	157.163	203.913	-0.37301	0.023231	0.044831	CM023087.1	1117226	1122837	-	1992	-	hypothetical protein
TGRH88_029080	1084.95	923.787	0.23169	0.0047069	0.01068	CM023087.1	1141813	1146510	-	2211	-	gamma-glutamyl hydrolase
TGRH88_029110	1680.94	2095.5	-0.31786	3.8066e-06	1.5668e-05	CM023087.1	1175245	1179944	-	3801	-	hypothetical protein
TGRH88_029120	584.445	408.106	0.51729	2.3746e-07	1.1797e-06	CM023087.1	1182928	1194824	+	6168	-	ICE family protease (caspase) p20 domain-containing protein
TGRH88_029140	737.338	1009.02	-0.45192	8.6063e-08	4.5592e-07	CM023087.1	1207044	1217120	-	2685	-	Met-10+ like-protein
TGRH88_029150	552.919	350.624	0.65698	1.8964e-09	1.2494e-08	CM023087.1	1218251	1231604	+	11478	-	protamine P1 protein
TGRH88_029160	1682.89	676.668	1.3147	1.011e-45	9.7072e-44	CM023087.1	1236751	1255299	+	4542	-	myosin H
TGRH88_029170	415.376	660.251	-0.66845	3.1166e-11	2.5706e-10	CM023087.1	1256051	1262306	-	1464	-	WD domain, G-beta repeat-containing protein
TGRH88_029180	298.924	182.97	0.7085	1.7177e-07	8.7066e-07	CM023087.1	1266169	1266657	-	489	-	hypothetical protein
TGRH88_029190	2089.15	1368.11	0.61034	5.2408e-13	5.2747e-12	CM023087.1	1267903	1273163	+	3282	-	DUF862 domain-containing protein
TGRH88_029200	3181.4	1492.02	1.0924	1.5863e-31	7.0598e-30	CM023087.1	1276946	1281573	+	3777	-	hypothetical protein
TGRH88_029210	69.3415	112.564	-0.69632	0.0016413	0.0041518	CM023087.1	1283364	1284428	-	1065	-	Toxoplasma gondii family A protein
TGRH88_029340	329.742	467.076	-0.50345	9.4122e-06	3.6245e-05	CM023087.1	1347522	1350526	+	858	-	flavoprotein
TGRH88_029360	414.255	317.725	0.3815	0.0035501	0.008284	CM023087.1	1365163	1369022	+	1635	-	hypothetical protein
TGRH88_029370	271.354	332.836	-0.29502	0.016288	0.032694	CM023087.1	1372992	1375442	+	351	-	hypothetical protein
TGRH88_029380	1576.49	2149.08	-0.44722	5.2113e-11	4.1813e-10	CM023087.1	1376138	1378328	-	636	-	membrane protein
TGRH88_029400	467.204	141.138	1.7272	3.1804e-39	2.0745e-37	CM023087.1	1403168	1403770	+	603	-	hypothetical protein
TGRH88_029420	609.368	760.913	-0.32125	0.00042132	0.0012045	CM023087.1	1413730	1416375	+	783	-	putative ribosome biogenesis protein NSA2
TGRH88_029430	1205.36	565.31	1.0918	1.1895e-30	4.9583e-29	CM023087.1	1418907	1437163	-	5133	-	putative trichohyalin
TGRH88_029450	205.023	260.543	-0.34461	0.011047	0.023152	CM023087.1	1463940	1465481	+	588	-	hypothetical protein
TGRH88_029460	78.1915	50.6574	0.62676	0.0109	0.022868	CM023087.1	1476403	1481685	+	1119	-	hypothetical protein
TGRH88_029470	15.1221	3.0185	2.3271	0.0020013	0.0049669	CM023087.1	1486522	1500054	-	11703	-	hypothetical protein
TGRH88_029480	29.3838	13.777	1.0988	0.012101	0.025148	CM023087.1	1502761	1503408	-	648	-	hypothetical protein
TGRH88_029490	1527.55	2019.67	-0.40237	1.1106e-08	6.6694e-08	CM023087.1	1506508	1509879	-	1131	-	guanylate kinase family protein
TGRH88_029500	2005.83	2462.72	-0.29559	1.2119e-05	4.55e-05	CM023087.1	1511180	1519733	+	2430	-	aspartyl protease ASP5
TGRH88_029510	87.0485	53.3515	0.70869	0.0039593	0.0091358	CM023087.1	1522360	1524183	-	774	-	hypothetical protein
TGRH88_029530	356.814	445.581	-0.32114	0.0093391	0.019866	CM023087.1	1540126	1542692	-	591	-	ribosomal protein RPL24e
TGRH88_029550	1823.41	2159.66	-0.24393	0.00027168	0.00080497	CM023087.1	1552174	1562676	+	2901	-	putative vacuolar sorting protein 35
TGRH88_029560	158.625	261.368	-0.72013	3.4369e-07	1.6725e-06	CM023087.1	1564499	1565245	-	747	-	hypothetical protein
TGRH88_029570	4389.02	3164.41	0.47225	9.6878e-10	6.6652e-09	CM023087.1	1570684	1583961	+	9612	-	hypothetical protein
TGRH88_029580	653.439	116.973	2.4802	1.0385e-63	2.0637e-61	CM023087.1	1584914	1619476	-	27090	-	ATPase family associated with various cellular activities (AAA) subfamily protein
TGRH88_029620	476.653	245.303	0.95803	2.0679e-13	2.1496e-12	CM023087.1	1645180	1648125	+	2946	-	iron only hydrogenase large subunit, c-terminal domain-containing protein
TGRH88_029630	1487.83	1041.15	0.51512	5.9708e-10	4.2166e-09	CM023087.1	1650429	1654967	+	2655	-	hypothetical protein
TGRH88_029640	310.533	393.075	-0.33929	0.0033445	0.0078622	CM023087.1	1658579	1664282	+	1461	-	mitochondrial carrier superfamily protein
TGRH88_029650	517.063	400.78	0.36875	0.00044896	0.0012754	CM023087.1	1667227	1683360	+	9438	-	hypothetical protein
TGRH88_029660	1045.98	441.061	1.2453	4.4662e-31	1.9372e-29	CM023087.1	1685878	1703081	-	11409	-	histone lysine-specific demethylase
TGRH88_029690	1060.85	1306.76	-0.30153	0.00025137	0.00074921	CM023087.1	1721232	1724076	-	1053	-	fatty acid elongase
TGRH88_029710	12.7784	2.98694	2.0914	0.0061965	0.013689	CM023087.1	1736144	1744058	+	2172	-	tetratricopeptide repeat-containing protein
TGRH88_029730	8388.88	12756.5	-0.60472	2.9614e-24	8.3241e-23	CM023087.1	1749196	1751500	-	465	-	ribosomal protein RPS29
TGRH88_029740	14154.1	18072.1	-0.35248	1.1083e-07	5.7814e-07	CM023087.1	1752239	1753308	+	579	-	ribosomal protein RPS5
TGRH88_029760	22.9482	10.0757	1.1916	0.01713	0.034193	CM023087.1	1772461	1773295	-	531	-	hypothetical protein
TGRH88_029790	821.727	1210.38	-0.55859	2.7348e-13	2.8155e-12	CM023087.1	1787611	1789285	-	927	-	hypothetical protein
TGRH88_029800	743.395	514.732	0.52936	1.1391e-07	5.9351e-07	CM023087.1	1793030	1802233	+	8616	-	hypothetical protein
TGRH88_029830	140.542	196.422	-0.48121	0.0035932	0.0083706	CM023087.1	1815046	1816941	-	1896	-	rhoptry kinase family protein ROP38
TGRH88_029840	9275.96	4237.2	1.1303	1.7996e-47	1.9715e-45	CM023087.1	1822835	1826065	-	2559	-	zinc finger (CCCH type) motif-containing protein
TGRH88_029850	1086.18	1429.63	-0.39564	3.7755e-07	1.8299e-06	CM023087.1	1829817	1833110	-	846	-	hypothetical protein
TGRH88_029860	5332.16	6830.14	-0.35726	1.416e-09	9.5051e-09	CM023087.1	1839477	1844980	+	1158	-	cAMP-dependent protein kinase regulatory subunit
TGRH88_029870	692.747	504.767	0.4556	2.1926e-06	9.4195e-06	CM023087.1	1846261	1863464	-	13128	-	DEAD/DEAH box helicase domain-containing protein
TGRH88_029880	656.977	829.883	-0.3381	0.00034543	0.0010036	CM023087.1	1865414	1875368	+	3663	-	hypothetical protein
TGRH88_029890	613.966	732.711	-0.25537	0.0034128	0.0080015	CM023087.1	1876667	1882342	-	4125	-	mannosyl-oligosaccharide glucosidase
TGRH88_029900	1135.73	1412.03	-0.31444	8.4767e-05	0.00027385	CM023087.1	1883609	1889845	+	4569	-	glucose inhibited division protein A subfamily protein
TGRH88_029920	235.828	309.432	-0.3911	0.0024997	0.0060647	CM023087.1	1903797	1908249	-	528	-	hypothetical protein
TGRH88_029940	822.263	1172.96	-0.51172	1.5845e-10	1.2019e-09	CM023087.1	1927823	1936706	-	4263	-	tRNA ligase class I (E and Q), catalytic domain-containing protein
TGRH88_029970	3358.03	2922.94	0.20026	0.0019633	0.0048812	CM023087.1	1951092	1967171	+	13605	-	hypothetical protein
TGRH88_029990	416.212	562.682	-0.43573	2.2629e-05	8.1042e-05	CM023087.1	1978275	1980751	+	1728	-	peptidyl-prolyl cis-trans isomerase
TGRH88_030050	8204.18	6719.56	0.28802	3.1333e-05	0.00010964	CM023087.1	2021307	2026492	-	2343	-	hypothetical protein
TGRH88_030070	143.174	61.5388	1.2179	6.0886e-09	3.7871e-08	CM023087.1	2035689	2036072	-	384	-	hypothetical protein
TGRH88_030080	1570.22	1156.19	0.44171	2.3832e-10	1.7616e-09	CM023087.1	2040384	2044602	-	3828	-	hypothetical protein
TGRH88_030090	110.467	42.1901	1.3894	1.2604e-08	7.5002e-08	CM023087.1	2047610	2049824	+	867	-	hypothetical protein
TGRH88_030120	677.425	920.41	-0.44161	8.4417e-08	4.4776e-07	CM023087.1	2057683	2063960	+	1779	-	hypothetical protein
TGRH88_030150	103.736	58.9184	0.81759	0.00017585	0.00053955	CM023087.1	2079019	2087567	-	7137	-	hypothetical protein
TGRH88_030160	506.555	428.069	0.24293	0.022882	0.044248	CM023087.1	2089933	2091723	-	1011	-	K+ channel tetramerization domain-containing protein
TGRH88_030170	410.735	586.833	-0.51455	1.1754e-06	5.2834e-06	CM023087.1	2094270	2094971	+	702	-	hypothetical protein
TGRH88_030190	2352.12	2077.83	0.17907	0.0106	0.022327	CM023087.1	2101595	2110687	-	4263	-	hypothetical protein
TGRH88_030200	1130.51	1377.14	-0.28445	9.8961e-05	0.00031483	CM023087.1	2115592	2123228	-	2685	-	hypothetical protein
TGRH88_030210	1606.15	2276.94	-0.50356	2.2034e-15	2.8484e-14	CM023087.1	2127620	2129476	+	1275	-	AIG2 family protein
TGRH88_030250	1283.28	1038.93	0.3041	0.00034082	0.00099228	CM023087.1	2137954	2161705	+	5733	-	hypothetical protein
TGRH88_030270	1407.85	729.198	0.94889	3.0656e-22	7.3999e-21	CM023087.1	2176511	2189763	-	4200	-	6-phosphofructokinase
TGRH88_030340	197.33	248.583	-0.33451	0.017073	0.034092	CM023087.1	2249010	2250785	+	1776	-	hydrolase, alpha/beta fold family protein
TGRH88_030360	1076.89	1361.84	-0.33975	6.1136e-05	0.00020264	CM023087.1	2253426	2255126	-	1701	-	hypothetical protein
TGRH88_030400	261.623	68.9601	1.9235	3.368e-28	1.1942e-26	CM023087.1	2271284	2273542	+	1596	-	cytochrome b5 family heme/steroid binding domain-containing protein
TGRH88_030410	162.473	52.5108	1.63	7.7627e-15	9.4896e-14	CM023087.1	2273995	2275085	-	438	-	hypothetical protein
TGRH88_030420	917.439	1246.37	-0.44158	3.3095e-09	2.1247e-08	CM023087.1	2276152	2289848	-	1902	-	Sec1 family protein
TGRH88_030430	174.115	294.822	-0.76017	1.4447e-08	8.5375e-08	CM023087.1	2291901	2293023	+	645	-	hypothetical protein
TGRH88_030440	2038.92	2657.74	-0.3823	9.1406e-10	6.304e-09	CM023087.1	2295037	2311079	-	3000	-	RNA recognition motif-containing protein
TGRH88_030450	755.48	554.544	0.44616	7.7608e-06	3.0281e-05	CM023087.1	2314174	2320413	-	1824	-	ubiquitin family protein
TGRH88_030460	2015.63	2768.26	-0.45758	2.3944e-11	1.9961e-10	CM023087.1	2322771	2325191	+	1248	-	S-adenosyl methionine synthetase
TGRH88_030520	1550.47	1333.1	0.21816	0.003527	0.0082383	CM023087.1	2362571	2370142	-	1482	-	ULK kinase
TGRH88_030530	190.303	109.063	0.80091	2.7373e-06	1.1574e-05	CM023087.1	2372839	2374171	+	813	-	hypothetical protein
TGRH88_030540	2062.83	1260.19	0.71062	2.9214e-21	6.4506e-20	CM023087.1	2374256	2377835	-	2004	-	putative chaperonin cpn60
TGRH88_030570	92.6187	53.3362	0.79717	0.00052664	0.0014726	CM023087.1	2386084	2387676	+	1044	-	type iib dna topoisomerase
TGRH88_030580	766.095	644.113	0.25126	0.0048821	0.011034	CM023087.1	2388292	2390772	-	1491	-	hypothetical protein
TGRH88_030590	750.996	992.035	-0.40154	5.0016e-06	2.0236e-05	CM023087.1	2392063	2393986	+	729	-	MAPEG family protein
TGRH88_030600	792.852	513.563	0.62708	1.1202e-11	9.7473e-11	CM023087.1	2395883	2399769	+	1662	-	hypothetical protein
TGRH88_030610	244.135	139.859	0.80182	2.0144e-07	1.0119e-06	CM023087.1	2400407	2401783	-	906	-	hypothetical protein
TGRH88_030620	305.4	206.083	0.56702	9.4435e-06	3.6316e-05	CM023087.1	2404412	2407528	+	1659	-	hypothetical protein
TGRH88_030630	469.22	346.144	0.439	2.9362e-05	0.00010319	CM023087.1	2407961	2409313	-	1200	-	hypothetical protein
TGRH88_030680	154.176	52.9049	1.5447	1.1612e-13	1.2481e-12	CM023087.1	2421670	2423944	+	1230	-	hypothetical protein
TGRH88_030690	123.465	45.3752	1.4429	3.9157e-10	2.8212e-09	CM023087.1	2424072	2425266	-	381	-	AP2 domain transcription factor AP2VI-1
TGRH88_030720	215.355	92.4471	1.2178	1.5269e-11	1.3021e-10	CM023087.1	2433344	2439458	+	3345	-	glyoxalase family protein
TGRH88_030730	383.735	169.765	1.1761	4.3227e-20	8.5901e-19	CM023087.1	2442208	2450910	+	6396	-	protein kinase (incomplete catalytic triad)
TGRH88_030750	122.027	71.6413	0.77095	0.00029679	0.0008748	CM023087.1	2459091	2468836	+	6687	-	calcium-dependent protein kinase
TGRH88_030760	2420.13	740.035	1.709	2.4932e-59	4.6315e-57	CM023087.1	2470116	2491091	-	10098	-	hypothetical protein
TGRH88_030770	154.107	33.8934	2.1793	1.1074e-18	1.9194e-17	CM023087.1	2500721	2505019	+	4299	-	Toxoplasma gondii family E protein
TGRH88_030780	14.9968	3.34698	2.1671	0.003214	0.0075865	CM023087.1	2506194	2506733	-	540	-	hypothetical protein
TGRH88_030790	6.3112	0.676342	3.23	0.018627	0.036895	CM023087.1	2509369	2509893	+	525	-	hypothetical protein
TGRH88_030800	17.8084	6.99809	1.3508	0.0221	0.042929	CM023087.1	2514835	2519262	+	4428	-	Toxoplasma gondii family E protein
TGRH88_030820	23.0811	9.02553	1.353	0.0060306	0.013354	CM023087.1	2530876	2535340	+	3720	-	Toxoplasma gondii family E protein
TGRH88_030830	46.5941	9.32244	2.3155	6.2583e-08	3.3846e-07	CM023087.1	2538128	2542474	+	4347	-	Toxoplasma gondii family E protein
TGRH88_030870	999.883	1174.66	-0.23265	0.0043195	0.0098929	CM023087.1	2563345	2570772	+	1320	-	S1/P1nuclease
TGRH88_030880	158.845	216.085	-0.44184	0.0033856	0.0079456	CM023087.1	2573923	2574766	-	267	-	hypothetical protein
TGRH88_030920	228.392	281.954	-0.30342	0.019339	0.038121	CM023087.1	2591553	2593848	-	471	-	hypothetical protein
TGRH88_030970	931.075	1103.42	-0.24506	0.002108	0.0052076	CM023087.1	2632248	2637405	+	2613	-	putative phosphate transporter family protein
TGRH88_030990	7884.19	11269.2	-0.51537	3.6599e-23	9.477e-22	CM023087.1	2643567	2645967	-	1662	-	putative rhoptry kinase family protein ROP34
TGRH88_031010	698.251	908.009	-0.3787	1.1036e-05	4.1818e-05	CM023087.1	2661084	2663339	+	924	-	RNA recognition motif-containing protein
TGRH88_031030	1559.74	1320.34	0.24061	0.00077833	0.0020994	CM023087.1	2671341	2680084	-	5682	-	hypothetical protein
TGRH88_031050	671.169	492.35	0.44775	1.8917e-06	8.2306e-06	CM023087.1	2691867	2697520	-	4113	-	cyclin-dependent kinase
TGRH88_031070	1721.11	2005.58	-0.22069	0.0011545	0.003004	CM023087.1	2708739	2711792	+	741	-	SCP family extracellular subfamily protein
TGRH88_031080	110.572	66.0638	0.74025	0.00066886	0.0018286	CM023087.1	2713990	2718390	+	3786	-	hypothetical protein
TGRH88_031090	1127.51	1406.78	-0.31917	7.2374e-06	2.8343e-05	CM023087.1	2721450	2729215	+	2775	-	CBS domain-containing protein
TGRH88_031100	148.003	46.9975	1.6585	1.9544e-12	1.8597e-11	CM023087.1	2731358	2734433	-	2286	-	Ras-associated protein Rap1 isoform 1 family protein
TGRH88_031110	921.297	108.018	3.0918	1.1306e-99	1.9321e-96	CM023087.1	2742003	2752467	-	7128	-	TBC domain-containing protein
TGRH88_031120	44.3815	6.02484	2.8814	9.0114e-09	5.5002e-08	CM023087.1	2752687	2753648	-	243	-	hypothetical protein
TGRH88_031130	4918.74	3749.33	0.3918	9.5853e-09	5.8296e-08	CM023087.1	2755897	2764665	+	1815	-	D-3-phosphoglycerate dehydrogenase
TGRH88_031140	1109.54	306.399	1.8564	2.595e-15	3.3195e-14	CM023087.1	2766908	2771707	-	4512	-	hypothetical protein
TGRH88_031170	1033.21	557.306	0.89044	2.5992e-25	7.8759e-24	CM023087.1	2786385	2791952	-	2202	-	BRCA1 C Terminus (BRCT) domain-containing protein
TGRH88_031180	1098.35	940.915	0.22355	0.0055658	0.012408	CM023087.1	2793652	2796964	-	1236	-	hypothetical protein
TGRH88_031190	582.458	259.311	1.1678	3.4448e-26	1.0943e-24	CM023087.1	2798489	2799383	+	405	-	alveolin domain containing intermediate filament IMC11
TGRH88_031200	10523.1	16424.9	-0.6423	8.9565e-27	2.9211e-25	CM023087.1	2800659	2802472	+	402	-	ribosomal protein RPL22
TGRH88_031220	1198.17	628.63	0.9299	1.1153e-19	2.1611e-18	CM023087.1	2808325	2811481	-	2718	-	hypothetical protein
TGRH88_031230	624.64	781.75	-0.32392	0.00013433	0.00041938	CM023087.1	2813454	2816525	-	1326	-	hypothetical protein
TGRH88_031240	9507.65	14415.9	-0.60043	9.2517e-21	1.9472e-19	CM023087.1	2819510	2820736	+	1227	-	dense granule protein GRA14
TGRH88_031250	190.751	137.265	0.4771	0.0051917	0.011656	CM023087.1	2821875	2825669	+	567	-	MORN repeat-containing protein
TGRH88_031260	416.556	577.575	-0.47062	2.2044e-06	9.4608e-06	CM023087.1	2830765	2834392	-	690	-	putative 50S ribosomal protein l24
TGRH88_031270	147.284	213.602	-0.53487	0.0011365	0.0029645	CM023087.1	2835886	2836433	+	306	-	hypothetical protein
TGRH88_031280	466.368	635.41	-0.44539	2.4866e-05	8.8497e-05	CM023087.1	2836701	2841266	+	780	-	phosphomannomutase
TGRH88_031290	1377.68	1158.93	0.24927	0.00060789	0.0016767	CM023087.1	2843683	2864467	-	8697	-	regulator of chromosome condensation (RCC1) repeat-containing protein
TGRH88_031300	238.146	295.529	-0.31091	0.014293	0.029101	CM023087.1	2868686	2870791	-	477	-	hypothetical protein
TGRH88_031310	673.699	851.312	-0.33811	6.0034e-05	0.00019966	CM023087.1	2872073	2875897	+	1806	-	hypothetical protein
TGRH88_031320	14.9431	4.03707	1.8892	0.0066337	0.01458	CM023087.1	2876562	2880033	-	2871	-	hypothetical protein
TGRH88_031330	12.9375	3.01445	2.0992	0.0049328	0.011127	CM023087.1	2880922	2883579	+	2118	-	hypothetical protein
TGRH88_031380	366.518	165.648	1.1462	1.0997e-17	1.7402e-16	CM023087.1	2907164	2908810	-	1647	-	rhoptry kinase family protein ROP23 (incomplete catalytic triad)
TGRH88_031400	14.7513	4.00551	1.8802	0.006588	0.014486	CM023087.1	2922746	2929423	-	6678	-	hypothetical protein
TGRH88_031420	229.912	138.464	0.73378	1.9372e-05	7.0322e-05	CM023087.1	2934935	2945885	+	2493	-	myosin E
TGRH88_031450	696.631	942.856	-0.43628	3.1061e-07	1.5271e-06	CM023087.1	2964421	2965566	-	1146	-	alanine-glyoxylate aminotransferase
TGRH88_031480	1353.33	1858.56	-0.4578	1.7874e-08	1.0447e-07	CM023087.1	2979584	2982515	-	759	-	putative proteasome subunit alpha type
TGRH88_031490	2146.95	1879.53	0.19223	0.0034285	0.008033	CM023087.1	2985912	2991403	+	1392	-	dehydrogenase E1 component family protein
TGRH88_031530	43.7622	8.36858	2.3894	1.0091e-07	5.2931e-07	CM023087.1	3043784	3045557	-	1542	-	EF hand domain-containing protein
TGRH88_031540	1554.35	1311.41	0.24489	0.0022594	0.0055352	CM023087.1	3049252	3049949	+	204	-	hypothetical protein
TGRH88_031550	18949.3	16167.5	0.22904	4.8778e-05	0.00016462	CM023087.1	3051125	3058656	+	5301	-	protein kinase
TGRH88_031570	2988.03	3665.29	-0.29449	1.182e-06	5.3102e-06	CM023087.1	3078818	3085400	-	3798	-	hypothetical protein
TGRH88_031580	4318.6	2006.49	1.1058	1.0979e-49	1.3402e-47	CM023087.1	3088198	3109275	+	18168	-	hypothetical protein
TGRH88_031590	80.4882	31.4187	1.3554	4.3595e-07	2.0928e-06	CM023087.1	3111824	3116605	+	2436	-	hypothetical protein
TGRH88_031620	9498.52	13684.2	-0.52678	8.1045e-15	9.8833e-14	CM023087.1	3148248	3150499	-	297	-	ribosomal protein RPL37
TGRH88_031630	274.531	348.236	-0.34254	0.0036498	0.0084817	CM023087.1	3153472	3155736	+	861	-	BolA family protein
TGRH88_031650	460.406	140.567	1.7121	1.2932e-36	7.674e-35	CM023087.1	3163793	3170546	-	3699	-	hypothetical protein
TGRH88_031660	564.693	417.827	0.43342	0.00012196	0.00038357	CM023087.1	3173700	3183045	+	5409	-	hypothetical protein
TGRH88_031670	3937	2110.37	0.8998	5.1662e-33	2.6121e-31	CM023087.1	3184804	3199824	+	4692	-	hypothetical protein
TGRH88_031680	227.386	386.818	-0.76553	1.9784e-08	1.1484e-07	CM023087.1	3203749	3204060	+	312	-	histone H4
TGRH88_031700	552.781	440.062	0.32771	0.0026458	0.0063756	CM023087.1	3219654	3225527	-	5019	-	Tyrosine kinase-like (TKL) protein
TGRH88_031710	90.0531	54.6774	0.72288	0.0049612	0.01118	CM023087.1	3228638	3232117	-	753	-	hypothetical protein
TGRH88_031730	13580.2	16583.1	-0.28828	4.6336e-06	1.8837e-05	CM023087.1	3237726	3238826	-	591	-	ribosomal protein RPS7
TGRH88_031760	437.989	580.592	-0.40593	2.9659e-05	0.00010412	CM023087.1	3249092	3252236	-	2487	-	carrier superfamily protein
TGRH88_031770	425.536	597.019	-0.48856	1.2356e-06	5.5424e-06	CM023087.1	3254639	3258452	+	1770	-	hypothetical protein
TGRH88_031780	1656.03	2042.95	-0.30364	3.6442e-05	0.0001261	CM023087.1	3259428	3271282	-	3555	-	hypothetical protein
TGRH88_031790	967.325	1309.75	-0.43638	2.091e-08	1.2057e-07	CM023087.1	3277429	3304077	+	4638	-	ABC transporter transmembrane region domain-containing protein
TGRH88_031800	672.188	275.769	1.2848	2.5017e-22	6.0903e-21	CM023087.1	3311769	3323705	-	7623	-	ion channel protein
TGRH88_031850	2980.7	3621.2	-0.28106	5.3292e-06	2.144e-05	CM023087.1	3358829	3368107	+	3129	-	putative fatty acyl-CoA desaturase
TGRH88_031870	181.93	112.436	0.69378	3.6125e-05	0.00012513	CM023087.1	3381787	3387687	+	4776	-	hypothetical protein
TGRH88_031890	1307.88	1059.13	0.30429	0.00018211	0.00055697	CM023087.1	3397259	3403450	+	4965	-	hypothetical protein
TGRH88_031900	600.91	175.856	1.7715	6.5452e-32	3.0232e-30	CM023087.1	3404973	3419769	-	9459	-	hypothetical protein
TGRH88_031910	272.62	348.828	-0.35659	0.0033204	0.007812	CM023087.1	3422619	3424574	-	1344	-	hypothetical protein
TGRH88_032100	163.515	222.48	-0.44296	0.0031399	0.0074364	CM023087.1	3481954	3482538	+	585	-	SAG-related sequence SRS22A
TGRH88_032110	145.052	86.5695	0.74428	6.2647e-05	0.00020725	CM023087.1	3485149	3486153	-	633	-	hypothetical protein
TGRH88_032120	277.656	148.108	0.90553	1.4944e-09	9.9919e-09	CM023087.1	3487845	3491744	-	2328	-	hypothetical protein
TGRH88_032130	487.703	41.0899	3.5671	1.9644e-69	5.0867e-67	CM023087.1	3501515	3506393	-	4608	-	hypothetical protein
TGRH88_032150	2983.63	2134.07	0.48314	5.8316e-11	4.6615e-10	CM023087.1	3527099	3535179	-	6369	-	hypothetical protein
TGRH88_032160	2826.79	2008.66	0.49267	9.9635e-12	8.7681e-11	CM023087.1	3539653	3545219	-	2643	-	hypothetical protein
TGRH88_032200	10914.6	16660.1	-0.61013	3.9661e-21	8.5797e-20	CM023087.1	3560278	3561468	-	306	-	ribosomal protein RPL36
TGRH88_032210	2111.74	3221.37	-0.60933	2.612e-16	3.665e-15	CM023087.1	3561688	3567841	+	1668	-	bystin protein
TGRH88_032240	75.8123	147.236	-0.9532	1.7855e-06	7.8041e-06	CM023087.1	3582765	3583772	-	1008	-	EGF family domain-containing protein
TGRH88_032260	577.663	839.321	-0.53869	1.111e-09	7.5523e-09	CM023087.1	3598740	3604269	-	1455	-	DNA-directed RNA polymerase II RPB3
TGRH88_032270	961.655	1320.12	-0.45719	1.0164e-09	6.9426e-09	CM023087.1	3605930	3611248	+	1254	-	putative 26s proteasome regulatory complex subunit
TGRH88_032280	1082.05	1232.46	-0.18792	0.021063	0.041102	CM023087.1	3614875	3620749	-	4674	-	hypothetical protein
TGRH88_032310	1811.13	2743	-0.5985	7.08e-21	1.5125e-19	CM023087.1	3627471	3628520	-	1050	-	hypothetical protein
TGRH88_032320	698.969	842.714	-0.26999	0.0010397	0.0027327	CM023087.1	3631039	3638484	+	1641	-	hypothetical protein
TGRH88_032330	465.009	566.736	-0.28538	0.0024875	0.0060368	CM023087.1	3641383	3643275	+	1158	-	hypothetical protein
TGRH88_032350	674.261	811.908	-0.26837	0.0034492	0.0080771	CM023087.1	3650337	3652836	+	723	-	transmembrane protein
TGRH88_032390	277.462	414.031	-0.57717	3.9712e-07	1.9191e-06	CM023087.1	3666487	3667848	-	672	-	hypothetical protein
TGRH88_032400	700.213	973.803	-0.47597	1.9322e-08	1.1232e-07	CM023087.1	3667974	3670475	-	717	-	glutaredoxin domain-containing protein
TGRH88_032420	3210	3956.9	-0.30179	7.6253e-08	4.0572e-07	CM023087.1	3676494	3685347	-	2826	-	nuclease and tudor domain-containing protein
TGRH88_032430	84.4657	20.3576	2.0496	1.1094e-11	9.6734e-11	CM023087.1	3686798	3688225	+	237	-	hypothetical protein
TGRH88_032440	641.226	195.808	1.7102	7.0535e-42	5.4299e-40	CM023087.1	3688454	3698658	+	4554	-	protein disulfide-isomerase domain-containing protein
TGRH88_032470	9491.2	12776.4	-0.42884	2.9547e-14	3.3981e-13	CM023087.1	3706632	3708723	-	504	-	ribosomal protein RPL23A
TGRH88_032480	756.01	1013.33	-0.42301	1.7441e-06	7.6546e-06	CM023087.1	3710073	3713929	+	852	-	peptidyl-prolyl isomerase
TGRH88_032600	3414.37	1706.81	1.0001	3.9743e-36	2.2792e-34	CM023088.1	125298	141489	-	8775	-	SWI2/SNF2 SRCAP/Ino80
TGRH88_032610	721.091	873.41	-0.27556	0.0013759	0.0035265	CM023088.1	145411	150670	-	4482	-	phosphatidylinositol n-acetylglucosaminyltransferase
TGRH88_032630	1663.06	796.917	1.061	6.5603e-27	2.1561e-25	CM023088.1	161252	175928	+	5802	-	regulator of chromosome condensation (RCC1) repeat-containing protein
TGRH88_032660	595.612	772.699	-0.37603	2.5392e-05	9.0256e-05	CM023088.1	191370	194214	-	672	-	signal peptidase
TGRH88_032670	643.51	777.872	-0.27396	0.0021719	0.0053461	CM023088.1	195670	200307	+	1248	-	putative cytosolic fe-s cluster assembling factor nbp35
TGRH88_032700	369.529	505.13	-0.45209	7.1405e-05	0.00023333	CM023088.1	213299	214969	+	1671	-	hypothetical protein
TGRH88_032710	1192.39	1403.44	-0.23538	0.00078792	0.0021246	CM023088.1	217282	221632	-	801	-	putative 20S proteasome subunit beta 7
TGRH88_032720	2553.16	3168.06	-0.31114	2.4716e-07	1.2258e-06	CM023088.1	224829	235133	-	3771	-	arginine decarboxylase
TGRH88_032730	982.862	1282.68	-0.38329	1.2092e-06	5.4268e-06	CM023088.1	239023	247131	+	2595	-	DNA polymerase epsilon subunit B protein
TGRH88_032740	62.9364	33.5117	0.90974	0.0014569	0.0037205	CM023088.1	248460	249442	+	693	-	hypothetical protein
TGRH88_032750	751.872	1065.14	-0.50173	6.4134e-09	3.9798e-08	CM023088.1	251147	253699	+	945	-	hypothetical protein
TGRH88_032760	6146.31	2228.14	1.4636	2.6835e-79	1.3489e-76	CM023088.1	254833	316959	-	51681	-	HECT-domain (ubiquitin-transferase) domain-containing protein
TGRH88_032770	809.653	987.348	-0.28558	0.00050606	0.0014206	CM023088.1	318781	326143	+	1671	-	signal recognition particle receptor alpha subunit
TGRH88_032780	36.2458	19.7678	0.87879	0.020819	0.040691	CM023088.1	328814	331996	+	3183	-	hypothetical protein
TGRH88_032790	1832.45	2265.5	-0.30615	1.6445e-06	7.251e-06	CM023088.1	333153	337357	-	3759	-	putative histidyl-tRNA synthetase (HisRS)
TGRH88_032800	731.385	510.514	0.51929	5.4035e-08	2.9732e-07	CM023088.1	341034	349454	+	8421	-	hypothetical protein
TGRH88_032830	2522.17	2809.62	-0.15577	0.0092417	0.019684	CM023088.1	356884	366257	-	3897	-	selenide, water dikinase
TGRH88_032850	2934.79	2483.27	0.2409	0.00017547	0.00053856	CM023088.1	372842	389948	-	10146	-	HEAT repeat-containing protein
TGRH88_032870	5278.09	6720.33	-0.34846	2.3622e-11	1.9731e-10	CM023088.1	395325	398279	+	2955	-	hypothetical protein
TGRH88_032880	5298.65	6676.45	-0.33328	1.8436e-09	1.2165e-08	CM023088.1	398510	401053	+	1572	-	hypothetical protein
TGRH88_032890	156.144	107.871	0.53573	0.0021738	0.0053469	CM023088.1	403283	403720	-	438	-	Dpy-30 motif protein
TGRH88_032920	338.399	234.843	0.52721	5.1262e-05	0.00017252	CM023088.1	434182	435099	-	918	-	EF hand domain-containing protein
TGRH88_032930	681.172	491.038	0.47201	1.3999e-05	5.2031e-05	CM023088.1	440473	444787	-	3219	-	AP2 domain transcription factor AP2VIIa-1
TGRH88_032940	69.6619	36.0237	0.94809	0.00059095	0.0016342	CM023088.1	445276	446542	-	408	-	hypothetical protein
TGRH88_032950	3880.97	3058.33	0.34371	3.7407e-05	0.00012903	CM023088.1	450469	453655	+	2757	-	AP2 domain transcription factor AP2VIIa-2
TGRH88_032960	330.312	202.47	0.707	3.3094e-07	1.6154e-06	CM023088.1	456337	460698	-	4362	-	hypothetical protein
TGRH88_032970	45.5198	22.326	1.024	0.0027228	0.0065448	CM023088.1	461138	461672	-	219	-	hypothetical protein
TGRH88_032990	10.4206	2.68192	1.9633	0.019697	0.038763	CM023088.1	468072	474291	-	1671	-	hypothetical protein
TGRH88_033010	37.2425	15.1054	1.307	0.0011032	0.0028802	CM023088.1	478494	489230	-	3987	-	HEAT repeat-containing protein
TGRH88_033030	8602.33	6644.6	0.37263	8.4423e-10	5.8413e-09	CM023088.1	506273	526270	+	3351	-	hypothetical protein
TGRH88_033040	5278.82	3515.49	0.5865	5.8951e-18	9.5586e-17	CM023088.1	527972	546718	+	12375	-	HEAT repeat-containing protein
TGRH88_033050	14557.5	12327.5	0.23995	2.7566e-06	1.1649e-05	CM023088.1	548271	550565	+	1662	-	poly(ADP-ribose) glycohydrolase
TGRH88_033060	956.212	542.952	0.81708	3.8335e-17	5.757e-16	CM023088.1	551219	553320	+	357	-	hypothetical protein
TGRH88_033070	3463.93	2589.45	0.41986	0.014827	0.030051	CM023088.1	553346	558822	+	1998	-	hypothetical protein
TGRH88_033090	3742.06	4578.68	-0.29099	2.3055e-07	1.1467e-06	CM023088.1	585300	589154	-	2133	-	zinc finger, C3HC4 type (RING finger) domain-containing protein
TGRH88_033130	4277.56	4720.31	-0.14184	0.016409	0.032923	CM023088.1	605165	609554	+	1164	-	hypothetical protein
TGRH88_033140	2236.04	2637.31	-0.23801	0.0002933	0.00086543	CM023088.1	613004	625641	+	3048	-	hypothetical protein
TGRH88_033150	6290.66	1451.05	2.116	1.728e-36	1.0114e-34	CM023088.1	630705	656680	+	22317	-	ATG C terminal domain-containing protein
TGRH88_033180	319.269	433.001	-0.4401	0.00011241	0.00035549	CM023088.1	690478	693835	+	1599	-	prostaglandin-E synthase
TGRH88_033220	1042.16	1256.14	-0.26884	0.00041819	0.0011963	CM023088.1	708727	718662	+	4458	-	hypothetical protein
TGRH88_033230	1296.01	1794.07	-0.46956	2.7629e-10	2.0283e-09	CM023088.1	720147	726688	-	2445	-	putative eukaryotic peptide chain release factor
TGRH88_033240	1070.61	560.746	0.93211	7.4431e-22	1.7425e-20	CM023088.1	729663	750379	+	18111	-	hypothetical protein
TGRH88_033250	638.244	411.205	0.63515	3.4244e-09	2.1935e-08	CM023088.1	751232	754997	-	942	-	Mob1/phocein family protein
TGRH88_033260	6211.5	7528.4	-0.27722	4.971e-07	2.3664e-06	CM023088.1	757404	760450	-	1923	-	rhoptry kinase family protein ROP35
TGRH88_033290	970.702	1291.83	-0.41211	2.3021e-07	1.1464e-06	CM023088.1	782013	787041	-	690	-	ubiquitin-conjugating enzyme subfamily protein
TGRH88_033310	241.799	331.99	-0.45523	0.00036952	0.0010657	CM023088.1	795536	797254	-	723	-	hypothetical protein
TGRH88_033320	1686.79	2323.39	-0.46176	1.004e-12	9.827e-12	CM023088.1	800329	803601	+	1503	-	glideosome-associated protein with multiple-membrane spans GAPM2B
TGRH88_033330	225.194	290.023	-0.36466	0.0064136	0.014136	CM023088.1	804843	806516	-	651	-	hypothetical protein
TGRH88_033340	5294.94	4458.09	0.24801	3.2104e-05	0.00011202	CM023088.1	809458	822656	-	6369	-	hypothetical protein
TGRH88_033350	122.896	68.3493	0.84889	6.3522e-05	0.00020973	CM023088.1	823688	824854	+	1167	-	hypothetical protein
TGRH88_033360	364.379	163.258	1.1587	2.3312e-17	3.5445e-16	CM023088.1	827502	832169	-	4668	-	zinc finger, c2h2 type domain-containing protein
TGRH88_033370	3118.26	2004.53	0.63738	4.3109e-14	4.8469e-13	CM023088.1	837193	846448	+	3849	-	hypothetical protein
TGRH88_033380	858.552	997.21	-0.21684	0.0077027	0.016689	CM023088.1	849100	851531	-	1998	-	hypothetical protein
TGRH88_033390	44.6249	14.4631	1.6327	4.2756e-05	0.00014567	CM023088.1	854977	858489	+	2832	-	hypothetical protein
TGRH88_033400	1242.05	1022.19	0.28083	0.00010776	0.00034129	CM023088.1	860356	868287	-	2790	-	pyruvate dehydrogenase complex subunit PDH-E2
TGRH88_033430	2454.86	2951.19	-0.26553	9.4763e-06	3.6426e-05	CM023088.1	879827	886559	-	2361	-	calcium-dependent protein kinase CDPK2A
TGRH88_033440	2101.63	1459.19	0.52612	4.0868e-14	4.6132e-13	CM023088.1	892499	909701	+	14130	-	formin FRM2
TGRH88_033470	691.925	494.31	0.48554	1.374e-06	6.1279e-06	CM023088.1	922231	973364	+	14853	-	hypothetical protein
TGRH88_033480	5569.26	4832.8	0.2047	0.00017484	0.00053704	CM023088.1	973702	981516	-	3888	-	hypothetical protein
TGRH88_033510	692.227	846.908	-0.29101	0.00094125	0.0025006	CM023088.1	1000089	1008240	-	3792	-	hypothetical protein
TGRH88_033530	754.365	1006.61	-0.41586	8.4883e-06	3.2984e-05	CM023088.1	1023758	1025435	-	624	-	hypothetical protein
TGRH88_033540	2469.42	3089.7	-0.32273	3.9346e-06	1.6149e-05	CM023088.1	1026769	1033364	+	1626	-	pyruvate dehydrogenase complex subunit PDH-E3II
TGRH88_033550	517.797	359.072	0.52778	5.6743e-06	2.271e-05	CM023088.1	1036593	1037072	-	480	-	hypothetical protein
TGRH88_033560	8269.68	5669.57	0.54452	2.5768e-20	5.2552e-19	CM023088.1	1037585	1050287	-	11262	-	putative autophagy-related cysteine peptidase atg4
TGRH88_033580	2851.23	393.795	2.8559	1.0152e-40	7.2901e-39	CM023088.1	1053572	1070715	-	15036	-	formin FRM1
TGRH88_033590	1511.1	1182.21	0.35387	1.8295e-06	7.9884e-06	CM023088.1	1073911	1092849	+	7359	-	myosin K
TGRH88_033600	344.618	219.557	0.65201	4.139e-07	1.9948e-06	CM023088.1	1094714	1097355	-	1647	-	FAD binding domain of DNA photolyase domain-containing protein
TGRH88_033610	184.56	125.911	0.5508	0.00057968	0.0016067	CM023088.1	1102944	1108752	-	942	-	hypothetical protein
TGRH88_033620	1492.3	358.569	2.0572	1.1357e-70	3.3463e-68	CM023088.1	1112396	1122447	+	7368	-	hypothetical protein
TGRH88_033640	429.026	501.865	-0.22666	0.023664	0.045523	CM023088.1	1129839	1131928	+	651	-	putative ER-retrevial receptor Ter1p
TGRH88_033660	1946.13	2469.25	-0.34341	3.8429e-08	2.1407e-07	CM023088.1	1136961	1140652	+	3222	-	PHD-finger domain-containing protein
TGRH88_033670	362.622	253.683	0.51431	3.1429e-05	0.00010993	CM023088.1	1142965	1145841	+	885	-	hypothetical protein
TGRH88_033690	258.566	323.523	-0.32336	0.0089999	0.019221	CM023088.1	1155732	1158209	-	2478	-	hypothetical protein
TGRH88_033750	726.902	985.645	-0.43937	4.4342e-07	2.1251e-06	CM023088.1	1254660	1259475	+	2310	-	histone deacetylase complex subunit Sin3
TGRH88_033760	980.58	1216.14	-0.3107	0.00012457	0.00039149	CM023088.1	1261397	1274020	-	3921	-	hypothetical protein
TGRH88_033780	217.244	112.776	0.94749	3.656e-08	2.0419e-07	CM023088.1	1279691	1282928	-	1101	-	Adenosine/AMP deaminase domain-containing protein
TGRH88_033800	6153.45	7701.02	-0.32369	3.6861e-06	1.5202e-05	CM023088.1	1291173	1292219	+	1047	-	cyclophilin precursor
TGRH88_033820	9040.14	12249	-0.43812	7.2513e-15	8.9541e-14	CM023088.1	1296613	1300464	-	2418	-	hypothetical protein
TGRH88_033840	35.2663	7.73756	2.1923	5.0311e-06	2.0336e-05	CM023088.1	1308342	1309523	+	888	-	LCCL domain-containing protein
TGRH88_033850	446.312	234.926	0.92687	3.1162e-12	2.9101e-11	CM023088.1	1309585	1314758	+	3903	-	F5/8 type C domain-containing protein
TGRH88_033860	2987.93	2494.79	0.26011	2.4978e-05	8.8859e-05	CM023088.1	1315653	1320096	-	2997	-	AP2 domain transcription factor AP2VIIa-3
TGRH88_033870	1842.64	1119.84	0.71799	4.281e-17	6.373e-16	CM023088.1	1325394	1331783	+	5742	-	hypothetical protein
TGRH88_033890	855.3	1139.74	-0.41486	1.3811e-06	6.1561e-06	CM023088.1	1334408	1340640	-	2937	-	hypothetical protein
TGRH88_033930	785.657	1027.23	-0.38668	2.0296e-06	8.7854e-06	CM023088.1	1374767	1378812	+	1494	-	nuclear factor NF4
TGRH88_033940	494.431	699.62	-0.50041	4.8112e-08	2.6575e-07	CM023088.1	1383607	1386275	-	1935	-	hypothetical protein
TGRH88_033950	1069.05	820.173	0.38166	2.0306e-06	8.7854e-06	CM023088.1	1388139	1412005	+	17463	-	hypothetical protein
TGRH88_033960	3226.96	4890.37	-0.59977	3.2104e-20	6.4396e-19	CM023088.1	1415639	1417407	+	570	-	NAC domain-containing protein
TGRH88_033980	1181.09	1453.45	-0.29934	2.1754e-05	7.8169e-05	CM023088.1	1427419	1434493	+	3195	-	DEAD/DEAH box helicase domain-containing protein
TGRH88_034000	1369.25	1608.12	-0.23205	0.00073728	0.0019969	CM023088.1	1441791	1445939	-	1473	-	putative nucleolar protein 5
TGRH88_034010	1893.79	2453.46	-0.37343	4.9876e-09	3.1337e-08	CM023088.1	1447658	1454781	+	3030	-	hypothetical protein
TGRH88_034020	2895.84	3802.77	-0.39299	4.4993e-12	4.09e-11	CM023088.1	1456959	1461068	-	1854	-	putative integral membrane protein
TGRH88_034140	416.548	549.126	-0.39882	0.00032959	0.00096088	CM023088.1	1506894	1507805	-	912	-	hypothetical protein
TGRH88_034160	684.791	336.98	1.022	6.1856e-20	1.2235e-18	CM023088.1	1518477	1520702	+	2226	-	hypothetical protein
TGRH88_034170	1031.84	279.894	1.8817	4.6961e-52	6.27e-50	CM023088.1	1524260	1539506	+	7755	-	hypothetical protein
TGRH88_034180	1793.13	1264.94	0.50366	6.2058e-10	4.3753e-09	CM023088.1	1542108	1543911	-	957	-	putative integral membrane protein, GNS1/SUR4 family protein
TGRH88_034190	13220.4	18720.6	-0.50187	1.5617e-18	2.6636e-17	CM023088.1	1548877	1550056	+	429	-	ribosomal protein RPS12
TGRH88_034200	2771.15	3234.2	-0.22248	0.00071147	0.0019343	CM023088.1	1551566	1552929	-	996	-	hypothetical protein
TGRH88_034210	4022.95	1550.82	1.3755	3.391e-56	5.3659e-54	CM023088.1	1554769	1558189	+	2220	-	hypothetical protein
TGRH88_034220	1244.48	1548.99	-0.31563	9.6643e-06	3.7015e-05	CM023088.1	1562133	1568172	-	2094	-	hypothetical protein
TGRH88_034230	1574.78	2097.93	-0.41341	8.4181e-10	5.8292e-09	CM023088.1	1571327	1574411	-	1572	-	serine/threonine specific protein phosphatase
TGRH88_034250	969.242	484.965	0.99955	8.4423e-23	2.1094e-21	CM023088.1	1586640	1594225	+	5793	-	transporter, cation channel family protein
TGRH88_034260	4396.16	2164.56	1.022	5.6412e-57	9.4517e-55	CM023088.1	1595886	1597550	-	1665	-	rhoptry protein ROP18
TGRH88_034270	847.008	592.831	0.51502	2.4388e-09	1.5933e-08	CM023088.1	1598310	1607483	-	2385	-	cleft lip and palate transmembrane protein 1 (clptm1) protein
TGRH88_034310	1594.38	916.947	0.79844	5.555e-17	8.1982e-16	CM023088.1	1627885	1631730	-	3846	-	hypothetical protein
TGRH88_034320	1527.8	1751.49	-0.19682	0.004889	0.011046	CM023088.1	1635036	1640632	+	5049	-	hypothetical protein
TGRH88_034330	2527.69	3524.04	-0.47963	1.2312e-15	1.6286e-14	CM023088.1	1642864	1643904	-	825	-	RNA recognition motif-containing protein
TGRH88_034350	4112.18	6863.61	-0.73893	7.8415e-34	4.0609e-32	CM023088.1	1646822	1648442	+	726	-	hypothetical protein
TGRH88_034370	604.36	520.591	0.21571	0.020337	0.039904	CM023088.1	1658178	1665610	+	2460	-	ACR, YagE family COG1723 domain-containing protein
TGRH88_034380	70.8304	23.733	1.5766	1.2145e-05	4.5577e-05	CM023088.1	1668083	1672798	+	2601	-	hypothetical protein
TGRH88_034390	4206.62	3799.72	0.14668	0.012992	0.026783	CM023088.1	1675692	1701763	+	14448	-	hypothetical protein
TGRH88_034440	17.9697	7.3978	1.287	0.0223	0.043268	CM023088.1	1721366	1722642	-	579	-	hypothetical protein
TGRH88_034460	2150.29	2610.73	-0.27918	0.004906	0.011076	CM023088.1	1730466	1734089	-	3624	-	hypothetical protein
TGRH88_034500	2326.27	2608.53	-0.1648	0.0096537	0.020474	CM023088.1	1751258	1759694	-	4161	-	putative U2 small nuclear ribonucleoprotein family protein
TGRH88_034510	691.286	592.009	0.22388	0.016634	0.033312	CM023088.1	1761649	1765018	+	2022	-	phosphoglycerate mutase family protein
TGRH88_034520	529.901	438.963	0.27279	0.016096	0.032348	CM023088.1	1766139	1768832	-	2694	-	hypothetical protein
TGRH88_034570	760.843	904.948	-0.24925	0.0077642	0.016788	CM023088.1	1818808	1821237	+	1761	-	DUF367 domain-containing protein
TGRH88_034580	16726.2	23038.6	-0.46188	2.6835e-15	3.4225e-14	CM023088.1	1821973	1822921	-	615	-	microneme protein MIC11
TGRH88_034590	1365.4	1900.25	-0.47599	1.5812e-08	9.318e-08	CM023088.1	1824538	1825647	-	1110	-	hypothetical protein
TGRH88_034600	1414.09	1200.06	0.23665	0.00063083	0.0017344	CM023088.1	1827314	1832616	-	2784	-	WD domain, G-beta repeat-containing protein
TGRH88_034620	223.896	129.807	0.78763	1.1502e-06	5.1859e-06	CM023088.1	1836226	1838168	+	1317	-	hypothetical protein
TGRH88_034630	665.747	384.9	0.79037	2.1055e-13	2.1861e-12	CM023088.1	1840671	1843136	-	765	-	hypothetical protein
TGRH88_034690	265.821	336.166	-0.33949	0.00592	0.013132	CM023088.1	1892127	1894312	+	1500	-	oocyst wall protein OWP1
TGRH88_034700	1320.01	1531.01	-0.21454	0.0046289	0.010521	CM023088.1	1894477	1902077	-	3372	-	endonuclease/exonuclease/phosphatase family protein
TGRH88_034710	7326.44	11166.8	-0.60793	3.729e-28	1.3059e-26	CM023088.1	1905824	1913223	+	1698	-	putative ATPase synthase subunit alpha
TGRH88_034720	186.96	132.113	0.50353	0.0021018	0.0051937	CM023088.1	1914445	1915560	+	327	-	hypothetical protein
TGRH88_034750	539.418	690.835	-0.35609	0.0001001	0.00031797	CM023088.1	1936749	1938717	+	408	-	WD-40 repeat protein
TGRH88_034780	8592.3	5345.68	0.68474	7.7848e-16	1.0443e-14	CM023088.1	1960220	1964713	-	2634	-	hypothetical protein
TGRH88_034790	1051.07	771.335	0.4469	1.4337e-06	6.3583e-06	CM023088.1	1964850	1969667	+	795	-	hypothetical protein
TGRH88_034810	542.278	784.384	-0.53089	2.1555e-07	1.0803e-06	CM023088.1	1974065	1974928	+	864	-	hypothetical protein
TGRH88_034820	409.54	322.467	0.34498	0.0021998	0.0054045	CM023088.1	1976203	1978160	+	594	-	hypothetical protein
TGRH88_034850	66.5115	38.7906	0.77738	0.00517	0.011614	CM023088.1	2006229	2009387	+	2463	-	hypothetical protein
TGRH88_034870	599.939	748.296	-0.31915	0.00028647	0.00084673	CM023088.1	2023255	2024889	-	1635	-	hypothetical protein
TGRH88_034880	2279.16	2635.19	-0.20949	0.00052778	0.0014748	CM023088.1	2027149	2036007	-	5466	-	GYF domain-containing protein
TGRH88_034890	956.175	757.612	0.33513	0.00032744	0.00095593	CM023088.1	2041787	2049646	-	6417	-	PHD-finger domain-containing protein
TGRH88_034900	12064.3	5134.06	1.2326	7.2626e-58	1.2412e-55	CM023088.1	2053507	2062358	-	3486	-	perforin-like protein PLP1
TGRH88_034930	2909.15	3304.92	-0.18371	0.0035917	0.0083694	CM023088.1	2095817	2101942	+	3957	-	histidine acid phosphatase superfamily protein
TGRH88_034940	1188.57	1462.9	-0.29986	6.1851e-05	0.00020477	CM023088.1	2103787	2109658	-	1491	-	YT521-B family protein
TGRH88_034950	1030.21	1282.56	-0.31596	2.2791e-05	8.1553e-05	CM023088.1	2112353	2118439	+	1485	-	SNARE domain-containing protein
TGRH88_034960	22479.9	8192.56	1.4562	5.3347e-72	1.6883e-69	CM023088.1	2121722	2127210	+	1833	-	subtilisin SUB1
TGRH88_034980	1144.1	1523.45	-0.41301	4.8838e-09	3.0731e-08	CM023088.1	2131743	2135974	-	2391	-	hypothetical protein
TGRH88_034990	13144.4	19511.2	-0.56983	1.7121e-24	4.8442e-23	CM023088.1	2137226	2139695	+	783	-	ribosomal protein RPL8
TGRH88_035070	369.335	300.592	0.29774	0.017964	0.03569	CM023088.1	2177081	2182901	-	2427	-	hypothetical protein
TGRH88_035090	222.016	136.534	0.70061	1.095e-05	4.1549e-05	CM023088.1	2200649	2212433	-	4188	-	ABC1 protein
TGRH88_035100	1179.6	1004.76	0.23125	0.0028787	0.0068769	CM023088.1	2216049	2219239	+	1701	-	hypothetical protein
TGRH88_035110	2193.56	1018.98	1.1057	1.1987e-29	4.5124e-28	CM023088.1	2221257	2230737	-	6342	-	TBC domain-containing protein
TGRH88_035120	44.0456	16.3837	1.4266	0.00018205	0.00055697	CM023088.1	2233542	2243147	-	2856	-	hypothetical protein
TGRH88_035140	1939.77	537.027	1.8528	4.4147e-95	4.7155e-92	CM023088.1	2247893	2257150	-	4680	-	hypothetical protein
TGRH88_035150	211.989	129.966	0.70559	8.7899e-06	3.3986e-05	CM023088.1	2258619	2259543	-	351	-	hypothetical protein
TGRH88_035160	513.614	611.618	-0.25173	0.0081018	0.017438	CM023088.1	2261412	2264878	-	858	-	RAB43, member RAS oncogene family protein
TGRH88_035170	334.013	445.28	-0.41329	0.00055416	0.001542	CM023088.1	2267609	2269609	-	1488	-	hypothetical protein
TGRH88_035190	1111.87	865.085	0.36176	4.5105e-06	1.8375e-05	CM023088.1	2281919	2289014	+	6096	-	FHA domain-containing protein
TGRH88_035200	3531.68	1325.13	1.4142	1.6872e-13	1.7799e-12	CM023088.1	2293407	2298200	-	3807	-	hypothetical protein
TGRH88_035220	1422.05	652.417	1.1235	1.1383e-29	4.3038e-28	CM023088.1	2307514	2311571	-	1596	-	kelch repeat-containing protein
TGRH88_035230	326.603	203.224	0.68569	1.7703e-06	7.7565e-06	CM023088.1	2316218	2323328	+	4410	-	hypothetical protein
TGRH88_035250	2895.22	3361.72	-0.21533	0.00075377	0.002037	CM023088.1	2332268	2336695	+	4428	-	hypothetical protein
TGRH88_035260	99.2814	139.808	-0.49324	0.0080686	0.017371	CM023088.1	2339418	2340918	+	717	-	hypothetical protein
TGRH88_035270	448.572	292.723	0.61549	3.7933e-08	2.1158e-07	CM023088.1	2342541	2352438	-	4191	-	hypothetical protein
TGRH88_035290	618.112	745.711	-0.26983	0.0025559	0.0061818	CM023088.1	2370586	2371392	-	807	-	hypothetical protein
TGRH88_035300	784.092	503.246	0.6396	3.9023e-12	3.601e-11	CM023088.1	2374139	2381834	+	3741	-	hypothetical protein
TGRH88_035320	3029.59	531.153	2.5118	1.1372e-23	3.0655e-22	CM023088.1	2389136	2401013	-	10296	-	AP2 domain transcription factor AP2VIIa-4
TGRH88_035330	51.4756	13.6961	1.908	1.401e-06	6.2319e-06	CM023088.1	2403505	2404979	-	429	-	hypothetical protein
TGRH88_035350	2736.52	1474.91	0.89149	3.1285e-23	8.1751e-22	CM023088.1	2412245	2421107	-	7476	-	AP2 domain transcription factor AP2VIIa-5
TGRH88_035380	581.525	191.132	1.6039	1.181e-24	3.375e-23	CM023088.1	2451255	2484263	-	29226	-	hypothetical protein
TGRH88_035390	10559.1	15642	-0.56697	1.7053e-20	3.4944e-19	CM023088.1	2487622	2488681	-	318	-	ribosomal protein RPL44
TGRH88_035420	1030.69	520.849	0.98444	7.5614e-23	1.9003e-21	CM023088.1	2502665	2503984	-	1320	-	hypothetical protein
TGRH88_035450	123.76	54.1856	1.1913	1.3663e-06	6.0968e-06	CM023088.1	2516553	2523346	+	2382	-	acyltransferase domain-containing protein
TGRH88_035470	11573	6557.09	0.81967	2.1619e-21	4.8108e-20	CM023088.1	2528435	2535781	-	3201	-	putative RNA binding protein
TGRH88_035480	1193.23	827.876	0.52734	6.521e-11	5.1883e-10	CM023088.1	2540681	2547328	-	6240	-	hypothetical protein
TGRH88_035490	1602.65	2162.69	-0.43194	7.0774e-11	5.6049e-10	CM023088.1	2551749	2556550	+	2406	-	zinc finger, C3HC4 type (RING finger) domain-containing protein
TGRH88_035520	343.794	416.73	-0.27797	0.012759	0.026373	CM023088.1	2567785	2574453	+	2109	-	GNL3L/Grn1 GTPase
TGRH88_035560	511.794	639.838	-0.322	0.002533	0.006135	CM023088.1	2589363	2594863	-	1398	-	DUF3228 domain-containing protein
TGRH88_035600	605.822	773.511	-0.35313	0.00089921	0.0023997	CM023088.1	2610558	2613631	+	1167	-	hypothetical protein
TGRH88_035610	1180.12	1664.11	-0.49519	8.7708e-11	6.857e-10	CM023088.1	2616447	2618480	-	1371	-	CRAL/TRIO domain-containing protein
TGRH88_035620	1545.15	1812.04	-0.23005	0.0019575	0.0048681	CM023088.1	2622677	2630662	+	2145	-	DnaJ domain-containing protein
TGRH88_035640	1013.58	1372.54	-0.43671	1.7637e-07	8.9284e-07	CM023088.1	2634651	2636975	-	2325	-	hypothetical protein
TGRH88_035650	294.668	379.942	-0.3667	0.0033492	0.007871	CM023088.1	2638754	2641089	+	663	-	hypothetical protein
TGRH88_035660	687.472	879.778	-0.35544	2.0113e-05	7.2701e-05	CM023088.1	2645624	2650180	+	1188	-	hypothetical protein
TGRH88_035670	386.245	474.53	-0.2972	0.0060223	0.013342	CM023088.1	2651589	2657266	-	1377	-	hypothetical protein
TGRH88_035680	49.0654	26.4934	0.89032	0.0058734	0.013039	CM023088.1	2660836	2663866	+	2397	-	metallo-beta-lactamase domain-containing protein
TGRH88_035690	46.7784	21.3843	1.1279	0.00092356	0.00246	CM023088.1	2664833	2666690	-	1296	-	hypothetical protein
TGRH88_035700	4072.13	3188.05	0.35321	2.9863e-09	1.9302e-08	CM023088.1	2669273	2692737	-	16149	-	zinc finger in N-recognin protein
TGRH88_035710	35447.3	41786.4	-0.23732	9.5552e-05	0.00030534	CM023088.1	2697725	2698435	+	711	-	dense granule protein GRA7
TGRH88_035720	15998.7	18608.1	-0.21787	0.0014522	0.003711	CM023088.1	2700937	2710615	+	4188	-	hypothetical protein
TGRH88_035740	302.23	408.387	-0.43596	0.00015279	0.00047285	CM023088.1	2714817	2717172	-	579	-	hypothetical protein
TGRH88_035750	290.784	361.818	-0.3157	0.0073332	0.015977	CM023088.1	2719402	2723840	+	2244	-	ATP-dependent Clp endopeptidase, proteolytic subunit ClpP domain-containing protein
TGRH88_035770	61.0652	26.7538	1.1912	0.00010052	0.00031907	CM023088.1	2736694	2739495	+	2802	-	hypothetical protein
TGRH88_035790	62.3706	94.87	-0.60268	0.009035	0.019272	CM023088.1	2752825	2753499	+	675	-	hypothetical protein
TGRH88_035820	1475	1150.4	0.3583	7.6709e-07	3.5431e-06	CM023088.1	2783610	2804068	-	13743	-	leucine rich repeat-containing protein
TGRH88_035850	705.7	470.027	0.58686	5.3698e-10	3.811e-09	CM023088.1	2815933	2825775	-	2001	-	hypothetical protein
TGRH88_035860	1632.45	1285.34	0.34491	1.1178e-06	5.0512e-06	CM023088.1	2831276	2837400	+	5394	-	hypothetical protein
TGRH88_035870	58.1808	24.1965	1.2713	8.5796e-05	0.00027676	CM023088.1	2839502	2845300	-	1293	-	dynein heavy chain family protein
TGRH88_035940	80.434	50.2658	0.68026	0.0055763	0.012428	CM023088.1	2912830	2914366	+	468	-	hypothetical protein
TGRH88_035950	4791.85	6440.69	-0.42641	9.8583e-14	1.0663e-12	CM023088.1	2914793	2917911	-	1491	-	hypothetical protein
TGRH88_035960	1458.19	448.558	1.7007	4.9332e-16	6.7555e-15	CM023088.1	2920377	2927693	+	7317	-	AP2 domain transcription factor AP2VIIa-6
TGRH88_035970	676.253	291.445	1.2139	3.7174e-23	9.5966e-22	CM023088.1	2932262	2935376	+	2352	-	hypothetical protein
TGRH88_035980	1015.36	1294.46	-0.35016	1.4339e-06	6.3583e-06	CM023088.1	2936833	2940586	-	1029	-	N-methyl-D-aspartate receptor-associated protein
TGRH88_035990	325.885	165.91	0.97407	1.5472e-12	1.4855e-11	CM023088.1	2950844	2957137	+	3378	-	ribosome biogenesis GTPase Der protein
TGRH88_036000	906.106	152.705	2.5687	3.0422e-19	5.6513e-18	CM023088.1	2958882	2967320	-	8439	-	aurora kinase
TGRH88_036010	12.6749	3.02256	2.0752	0.0095704	0.020313	CM023088.1	2972568	2975075	+	2508	-	hypothetical protein
TGRH88_036030	1010.72	613.274	0.72025	2.919e-13	3.0016e-12	CM023088.1	2981529	2994780	-	5748	-	hypothetical protein
TGRH88_036050	106.553	38.6619	1.46	3.0885e-09	1.9918e-08	CM023088.1	3002785	3011249	+	6594	-	hypothetical protein
TGRH88_036060	89.2766	58.2955	0.61231	0.011619	0.024222	CM023088.1	3013194	3014093	-	900	-	glycine cleavage H-protein
TGRH88_036120	1029.31	898.653	0.19559	0.019888	0.039085	CM023088.1	3044143	3048228	+	3897	-	zinc finger (CCCH type) motif-containing protein
TGRH88_036130	1351.8	1869.66	-0.46745	2.6368e-09	1.7134e-08	CM023088.1	3053270	3054403	-	1134	-	hypothetical protein
TGRH88_036150	459.71	538.225	-0.22809	0.018536	0.036733	CM023088.1	3065675	3069326	+	840	-	SAP domain-containing protein
TGRH88_036160	231.25	292.652	-0.33928	0.012784	0.026418	CM023088.1	3071348	3071740	+	393	-	hypothetical protein
TGRH88_036170	667.694	491.025	0.44342	1.8837e-06	8.2041e-06	CM023088.1	3075287	3083410	+	5751	-	ATP-binding domain-containing protein
TGRH88_036190	3034.84	3332.11	-0.13488	0.02242	0.043462	CM023088.1	3099523	3101093	-	921	-	putative Elicitor-responsive protein
TGRH88_036230	329.004	443.42	-0.43054	0.00026994	0.00080037	CM023088.1	3118865	3125092	-	1515	-	dihydrouridine synthase (dus) protein
TGRH88_036240	645.945	773.053	-0.25992	0.0045307	0.010327	CM023088.1	3128499	3129248	+	729	-	hypothetical protein
TGRH88_036250	1450.89	1920.36	-0.40442	5.1076e-09	3.2044e-08	CM023088.1	3134988	3137420	+	432	-	RNA recognition motif-containing protein
TGRH88_036260	962.074	1169.27	-0.28195	0.00096132	0.0025463	CM023088.1	3137474	3139136	+	309	-	hypothetical protein
TGRH88_036270	2474.23	3291.23	-0.41182	1.463e-12	1.411e-11	CM023088.1	3139180	3141745	+	864	-	RNA recognition motif-containing protein
TGRH88_036280	264.114	327.014	-0.30879	0.011594	0.024186	CM023088.1	3145039	3148604	-	1095	-	hypothetical protein
TGRH88_036290	406.777	552.541	-0.44182	4.7615e-05	0.00016114	CM023088.1	3150594	3155559	+	1035	-	3' exoribonuclease family, domain 1 domain-containing protein
TGRH88_036320	300.763	220.243	0.44938	0.00056463	0.0015685	CM023088.1	3174288	3184563	-	6000	-	RNB family domain-containing protein
TGRH88_036340	293.934	392.094	-0.41652	0.00032312	0.00094525	CM023088.1	3196437	3199179	+	693	-	DNA-directed RNA polymerase II RPB9
TGRH88_036350	2615.43	3667.84	-0.48808	6.0387e-16	8.1776e-15	CM023088.1	3201287	3207570	-	1692	-	putative peptidase M16, alpha subunit
TGRH88_036360	1028.2	1268.29	-0.30281	8.8513e-05	0.00028455	CM023088.1	3215250	3227535	+	2766	-	hypothetical protein
TGRH88_036370	374.354	235.252	0.66894	1.64e-07	8.3463e-07	CM023088.1	3232646	3242856	+	6705	-	RNA pseudouridine synthase superfamily protein
TGRH88_036390	7293.72	10496.7	-0.52519	3.6887e-21	7.9999e-20	CM023088.1	3258561	3259556	-	996	-	hypothetical protein
TGRH88_036400	3007.24	2115.14	0.50736	3.2573e-12	3.032e-11	CM023088.1	3265194	3272773	+	2526	-	protein phosphatase 2C domain-containing protein
TGRH88_036430	519.127	349.078	0.57353	7.2352e-07	3.3523e-06	CM023088.1	3284394	3297944	+	3114	-	ATPase, AAA family protein
TGRH88_036450	554.431	664.103	-0.2609	0.0067622	0.014843	CM023088.1	3312611	3315456	-	723	-	hypothetical protein
TGRH88_036470	3323.32	2761.6	0.26698	6.2444e-06	2.4806e-05	CM023088.1	3331392	3342108	-	5010	-	3'5'-cyclic nucleotide phosphodiesterase domain-containing protein
TGRH88_036490	3242.3	4048.89	-0.32022	3.0076e-07	1.4796e-06	CM023088.1	3355417	3359051	+	2970	-	hypothetical protein
TGRH88_036520	2444.22	1850.88	0.40081	5.4124e-09	3.3857e-08	CM023088.1	3372752	3385861	-	9351	-	AP2 domain transcription factor AP2VIIa-7
TGRH88_036530	686.711	842.886	-0.29633	0.00096214	0.0025469	CM023088.1	3390567	3392917	+	1293	-	hypothetical protein
TGRH88_036570	397.997	511.086	-0.36066	0.00051196	0.0014358	CM023088.1	3415014	3416171	-	609	-	hypothetical protein
TGRH88_036590	192.963	135.661	0.50684	0.002388	0.0058135	CM023088.1	3420423	3423180	+	846	-	hypothetical protein
TGRH88_036600	670.619	415.752	0.6888	5.1259e-11	4.1205e-10	CM023088.1	3424952	3427695	-	1668	-	hypothetical protein
TGRH88_036620	1053.28	856.708	0.29786	0.00092636	0.002466	CM023088.1	3435839	3443454	+	5847	-	hypothetical protein
TGRH88_036640	854.645	632.151	0.43473	1.0505e-05	4.0039e-05	CM023088.1	3456205	3458838	-	1815	-	S15 sporozoite-expressed protein
[truncated: 2,496 more rows]

## Sheet: figure 8C
Differential expression analysis statistics: Log2 Fold Change and Q values
geneID	Tg_1	Tg_2	Tg_3	Tg_DI_1	Tg_DI_2	Tg_DI_3	chromosome	start	end	strand	length	gene_name	product
Novel00001	12.5403	12.6059	13.5697	15.3532	16.6364	16.8679	CM023081.1	7607	18971	-	6270	-	-
Novel00002	29.1723	30.5959	29.5226	23.2353	25.2238	22.637	CM023081.1	1775020	1778933	-	3145	-	-
Novel00003	55.6455	57.7231	52.5192	38.8287	37.1298	36.7966	CM023081.1	1822687	1823876	-	1190	-	-
Novel00006	28.8729	28.0013	27.7536	25.4861	21.5693	17.6092	CM023082.1	1502950	1503552	-	603	-	-
Novel00008	1.7081	1.58718	1.82496	2.9934	3.64563	5.01917	CM023083.1	2204300	2205912	+	1088	-	-
Novel00013	296.506	290.795	280.764	193.22	210.485	202.372	CM023083.1	1871263	1874700	-	3438	-	-
Novel00014	57.8242	60.3208	57.0334	45.5339	51.8058	51.0701	CM023083.1	2175416	2177544	-	1996	-	-
Novel00017	16.5315	17.7347	20.3084	11.6469	13.804	15.1334	CM023084.1	2021949	2022516	+	568	-	-
Novel00018	5.76628	5.33861	5.26148	3.02804	3.65923	4.01165	CM023084.1	224148	227285	-	1815	-	-
Novel00019	30.5548	32.7652	29.364	19.0018	19.4903	18.6965	CM023084.1	493290	494387	-	1098	-	-
Novel00020	99.6434	111.529	111.741	81.8692	83.0441	76.4442	CM023085.1	320589	322403	-	1815	-	-
Novel00021	5.06633	5.22275	5.39717	8.28407	7.60566	7.80366	CM023085.1	462876	465571	-	1892	-	-
Novel00022	8.52303	8.46724	8.95071	11.8681	12.5148	14.8864	CM023085.1	524951	532529	-	6243	-	-
Novel00024	0.555572	0.395219	0.607871	0.965602	0.938494	0.984695	CM023086.1	805	26021	+	16020	-	-
Novel00028	0.458746	0.401744	0.538478	0.929108	0.826633	1.03329	CM023086.1	805	24682	-	11940	-	-
Novel00032	0.401712	0.371498	0.454889	1.01513	1.22312	1.79185	CM023087.1	85339	93860	+	8522	-	-
Novel00033	0.121505	0.238351	0.352362	1.77001	0.802113	1.63311	CM023087.1	943520	944324	+	805	-	-
Novel00035	170.185	179.639	162.211	135.416	125.906	126.324	CM023087.1	2256512	2258911	+	1192	-	-
Novel00038	0.73368	0.429246	0.622124	1.23218	1.72371	2.0095	CM023087.1	18000	25598	-	7599	-	-
Novel00039	11.6644	11.6035	12.3087	15.8186	15.5013	14.5365	CM023087.1	51402	63974	-	5308	-	-
Novel00040	38.4856	39.3915	38.8224	28.9309	33.1344	29.0713	CM023087.1	794279	796884	-	1868	-	-
Novel00041	19.6165	21.3685	19.2247	11.0994	13.0436	13.4587	CM023087.1	1262468	1263549	-	1082	-	-
Novel00042	8.63286	7.91935	7.58888	5.00012	5.95456	5.86369	CM023087.1	1565616	1569116	-	3501	-	-
Novel00043	32.8018	34.9708	33.6613	24.3619	23.0888	19.2915	CM023087.1	2291071	2291893	-	823	-	-
Novel00045	15.398	17.2876	17.225	13.8052	13.1515	12.5157	CM023087.1	3252836	3253845	-	1010	-	-
Novel00048	3.37533	3.3826	3.33374	1.90877	2.42198	1.51728	CM023088.1	4283434	4284766	+	1333	-	-
Novel00050	37.5318	36.5703	34.8783	52.8309	55.7708	59.2274	CM023088.1	1708	24582	-	3168	-	-
Novel00051	2.25489	2.37859	3.86592	5.84358	5.45674	6.46614	CM023088.1	24989	29550	-	2299	-	-
Novel00052	0.180297	0.0884207	0.0871433	1.03183	0.425083	1.39807	CM023088.1	100114	101198	-	1085	-	-
Novel00053	326.452	320.128	343.674	273.707	229.53	243.549	CM023088.1	1098531	1101118	-	1413	-	-
Novel00054	12.907	13.2531	12.9641	19.3059	22.6328	24.6041	CM023088.1	1324424	1325393	-	970	-	-
Novel00066	0.735422	2.16398	0.853087	3.52006	2.35809	3.80176	CM023089.1	3589865	3590909	+	665	-	-
Novel00067	11.7805	10.296	10.6434	15.9968	15.5876	17.0093	CM023089.1	3666101	3670647	+	3811	-	-
Novel00069	5.28191	4.91225	6.05821	8.59996	10.5045	9.56377	CM023089.1	4973087	4976660	+	3574	-	-
Novel00071	3.58875	3.24389	3.12901	1.17152	2.2563	1.81883	CM023089.1	8525717	8527106	+	1390	-	-
Novel00072	29.3723	25.971	29.7918	55.254	59.9034	69.4126	CM023089.1	9147829	9148504	+	676	-	-
Novel00073	6.89336	5.66482	4.5024	7.36662	9.5757	9.3422	CM023089.1	9199775	9202799	+	1050	-	-
Novel00074	84.9727	71.7122	74.8831	63.9636	63.5133	70.4176	CM023089.1	9370827	9371725	+	899	-	-
Novel00078	4.9538	3.75613	5.87544	9.81565	9.95655	11.7146	CM023089.1	4917	25436	-	5567	-	-
Novel00081	23.112	31.5613	27.2789	19.93	21.0738	18.7468	CM023089.1	568115	568880	-	766	-	-
Novel00084	2.14898	2.17166	2.83274	7.92793	8.53647	7.94473	CM023089.1	5096828	5098329	-	1502	-	-
Novel00085	11.0795	10.0181	8.70199	17.8333	12.7344	15.9297	CM023089.1	6579936	6580500	-	565	-	-
Novel00089	57.6206	61.4956	64.206	56.0823	50.2708	48.5514	CM023089.1	9106516	9107671	-	1156	-	-
Novel00098	17.6081	19.9034	12.4545	11.3953	14.2769	10.3236	CM023090.1	6217627	6218909	+	911	-	-
Novel00100	7.07396	3.86948	8.28467	19.6757	25.1455	25.3169	CM023090.1	240851	241569	-	719	-	-
Novel00101	21.9407	21.6774	20.7959	41.1274	47.2808	48.132	CM023090.1	284665	289582	-	3660	-	-
Novel00104	14.8373	16.9963	17.2271	14.7835	13.2956	13.1892	CM023090.1	1763967	1768436	-	3573	-	-
Novel00108	23.0649	24.7019	22.052	20.7438	20.1811	17.1676	CM023090.1	3370172	3373226	-	1938	-	-
Novel00111	15.9587	15.2542	17.6005	19.7913	19.2918	19.8332	CM023090.1	5244431	5248641	-	3610	-	-
Novel00113	5.40261	6.1716	5.80978	4.92172	4.60397	4.64358	CM023090.1	5918326	5922833	-	4508	-	-
Novel00115	56.5061	51.2072	50.6701	39.5976	40.5355	43.5724	CM023091.1	2001684	2002765	+	933	-	-
Novel00117	7.31091	8.14862	8.35213	4.61045	5.64114	4.92464	CM023091.1	4112061	4112943	+	883	-	-
Novel00119	13.5109	12.5053	12.9685	7.92029	8.61413	7.96817	CM023091.1	5208793	5210031	+	1027	-	-
Novel00122	2.68232	2.81446	2.9547	5.97153	5.00042	5.99796	CM023091.1	7532939	7534506	+	1568	-	-
Novel00123	0.444452	0.389226	0.537044	1.17268	2.0209	2.42888	CM023091.1	7549332	7555796	+	6162	-	-
Novel00127	22.4365	23.3529	23.2229	16.5162	16.8303	15.3465	CM023091.1	3381831	3384243	-	2280	-	-
Novel00129	3.177	3.77911	3.69185	5.97853	7.49036	8.8058	CM023091.1	4657048	4660738	-	2894	-	-
Novel00136	24.0637	28.5343	23.2615	15.883	17.8389	14.6058	CM023092.1	579490	581123	+	1634	-	-
Novel00137	2.39828	2.6702	3.35219	5.05843	5.16536	4.82514	CM023092.1	752903	756028	+	3018	-	-
Novel00143	5.9477	5.75379	5.07997	3.34872	3.88028	3.95916	CM023092.1	3625378	3628236	+	2400	-	-
Novel00144	0.90776	0.519377	0.658124	2.51881	1.97375	1.90314	CM023092.1	4079828	4084162	+	3879	-	TRZ15892.1 hypothetical protein HGM15179_011240 [Zosterops borbonicus]
Novel00148	4.10807	5.18057	5.16876	7.6671	6.21103	7.75307	CM023092.1	5519811	5521774	+	1500	-	-
Novel00150	159.638	160.91	150.443	120.625	119.044	117.742	CM023092.1	5585056	5587786	+	2392	-	-
Novel00158	19.7998	20.974	20.7985	31.5903	37.3454	39.8503	CM023092.1	4651337	4652077	-	741	-	-
Novel00161	12.1338	10.899	12.3713	15.1773	15.2494	16.1634	CM023093.1	4248109	4252087	+	3829	-	-
Novel00163	10.6437	10.0382	11.787	11.1968	14.5328	16.4161	CM023093.1	5423966	5427894	+	3345	-	-
Novel00166	33.2984	35.9307	33.4866	28.6244	28.1708	25.7606	CM023093.1	6256194	6259047	+	2112	-	XP_023248466.1 H/ACA ribonucleoprotein complex subunit 3 [Copidosoma floridanum]
Novel00171	10.0319	8.60968	8.63682	17.9412	16.8521	17.1786	CM023093.1	1086916	1087539	-	624	-	-
Novel00172	9.31827	8.69775	9.34418	11.1024	11.6269	12.5773	CM023093.1	4354055	4358830	-	4776	-	-
Novel00174	89.2375	92.2223	85.2266	69.4365	65.0889	69.2154	CM023093.1	5613397	5614765	-	1369	-	-
Novel00176	0.184433	0.0602995	0	1.02351	0.28989	0.381371	JAAUHK010000002.1	87667	89257	+	1591	-	-
Novel00179	0.47267	0.432703	0.852903	1.01645	1.42644	0.977387	JAAUHK010000071.1	2427	8059	+	3104	-	-
Novel00185	0.337571	0.289713	0.693424	1.09767	0.795885	1.09067	JAAUHK010000148.1	9309	13601	-	2318	-	-
TGRH88_000030	1.63811	0.984761	0.817292	2.30934	3.43856	2.73168	CM023083.1	156928	162462	-	1851	-	threonine synthase
TGRH88_000040	99.5954	103.308	99.3067	75.727	75.7729	70.7162	CM023083.1	164502	168378	+	1809	-	DEAD/DEAH box helicase
TGRH88_000060	47.4672	50.7899	46.9662	59.2029	67.0721	65.9308	CM023083.1	175124	177400	+	612	-	hypothetical protein
TGRH88_000080	270.837	255.966	261.362	236.373	229.977	234.866	CM023083.1	182601	184721	+	2121	-	hypothetical protein
TGRH88_000110	92.93	103.002	102.659	106.855	119.818	122.195	CM023083.1	208847	214145	-	2064	-	hypothetical protein
TGRH88_000130	1275.92	1331.95	1231.27	841.376	878.751	801.474	CM023083.1	226510	228426	+	1341	-	putative transmembrane protein
TGRH88_000150	19.4426	20.2435	17.4933	12.6831	13.3287	15.6175	CM023083.1	234495	236378	+	1308	-	putative transmembrane protein
TGRH88_000170	171.314	177.864	157.863	110.107	114.351	125.961	CM023083.1	242447	244378	+	1356	-	hypothetical protein
TGRH88_000190	136.906	117.395	122.676	164.046	186.897	195.103	CM023083.1	250445	252249	+	1301	-	putative transmembrane protein
TGRH88_000200	171.13	168.005	155.529	121.197	133.091	124.658	CM023083.1	253742	255984	-	1242	-	acetyltransferase, GNAT family protein
TGRH88_000220	314.634	331.498	334.03	283.267	283.717	275.971	CM023083.1	264714	269964	-	2376	-	hypothetical protein
TGRH88_000230	80.213	83.7614	77.3111	59.921	57.2722	52.5535	CM023083.1	271596	273340	+	1245	-	putative mrna cleavage factor family protein
TGRH88_000240	21.5542	21.4896	23.0337	33.2475	32.423	31.5662	CM023083.1	275361	286592	-	8259	-	CW-type Zinc Finger protein
TGRH88_000250	1906.59	2029.06	1811.69	1414.31	1390.31	1364.09	CM023083.1	291203	293074	+	540	-	cyclophilin
TGRH88_000260	2.73102	2.44719	2.31406	3.78896	3.99052	4.13083	CM023083.1	294585	315011	+	5802	-	hypothetical protein
TGRH88_000270	71.5013	71.132	75.75	65.9625	61.228	61.9073	CM023083.1	316895	322381	-	1725	-	hypothetical protein
TGRH88_000300	36.1499	42.2577	40.8286	30.9513	27.3534	26.7045	CM023083.1	338082	346325	+	1848	-	Class-II DAHP synthetase family protein
TGRH88_000310	0.733217	0.671219	0.756026	1.11897	1.65954	1.66776	CM023083.1	347462	350097	-	2001	-	hypothetical protein
TGRH88_000330	8.75246	7.61853	9.21777	16.593	15.1606	16.2785	CM023083.1	358906	375493	+	12114	-	hypothetical protein
TGRH88_000340	69.6759	68.8275	72.9526	60.6177	62.9001	56.1246	CM023083.1	378630	380147	+	591	-	hypothetical protein
TGRH88_000350	6.55121	5.55893	8.07066	14.7749	19.7992	18.4927	CM023083.1	381338	388837	-	3210	-	aminopeptidase N protein
TGRH88_000360	18.6146	15.1595	20.5386	34.0687	29.932	34.2015	CM023083.1	391276	407309	-	7803	-	acetyl-CoA carboxylase ACC1
TGRH88_000370	61.4258	59.3663	58.311	67.9994	70.4208	70.0597	CM023083.1	410324	423781	-	4785	-	DNA gyrase/topoisomerase IV, A subunit domain-containing protein
TGRH88_000380	21.104	17.3528	23.8208	29.7175	31.6415	37.2367	CM023083.1	427973	430122	+	1548	-	hypothetical protein
TGRH88_000400	53.834	57.5619	55.9485	46.4434	51.8182	47.0358	CM023083.1	437621	442602	-	1935	-	hypothetical protein
TGRH88_000410	15.0553	13.1999	14.1089	16.673	20.6126	20.1954	CM023083.1	445294	451703	+	4041	-	hypothetical protein
TGRH88_000420	235.194	227.075	223.541	324.068	309.46	325.672	CM023083.1	453743	455090	-	744	-	alba 1
TGRH88_000430	371.418	343.988	362.443	511.171	465.786	497.891	CM023083.1	455244	456264	-	222	-	hypothetical protein
TGRH88_000440	33.1069	30.2351	36.5751	44.3611	42.7367	45.951	CM023083.1	458468	465822	-	2916	-	hypothetical protein
TGRH88_000450	33.438	20.9074	35.7549	114.117	124.703	151.242	CM023083.1	468659	474872	-	5979	-	hypothetical protein
TGRH88_000460	91.4142	95.2618	98.141	80.0893	86.1454	80.7166	CM023083.1	481308	486094	+	1422	-	actin-like protein ALP4
TGRH88_000480	2.42159	2.06537	2.44264	2.99448	3.93861	3.37453	CM023083.1	489116	497919	+	2787	-	putative Chromosome-associated kinesin KLP1
TGRH88_000510	32.8535	35.7771	35.6225	27.5561	31.1011	27.4451	CM023083.1	512802	517709	+	1566	-	SPRY domain-containing protein
TGRH88_000520	31.9767	42.0234	33.7392	24.574	29.9593	28.0908	CM023083.1	520271	520738	-	468	-	hypothetical protein
TGRH88_000530	101.787	106.998	108.737	86.0543	77.0396	75.7144	CM023083.1	521791	527895	+	1353	-	phosphoglycerate mutase family protein
TGRH88_000550	290.197	301.212	289.792	255.811	261.694	259.633	CM023083.1	542891	546063	-	816	-	hypothetical protein
TGRH88_000580	264.09	281.014	253.907	203.127	222.152	208.364	CM023083.1	560491	562103	+	480	-	hypothetical protein
TGRH88_000590	99.7025	104.505	97.9894	74.0826	75.4252	71.4221	CM023083.1	563174	572045	+	2172	-	adaptor complexes medium subunit family protein
TGRH88_000600	22.7157	20.7076	23.7668	34.0179	37.6365	41.0771	CM023083.1	573389	576051	-	1098	-	hypothetical protein
TGRH88_000610	26.4163	23.3606	24.7983	20.5786	23.5537	21.645	CM023083.1	578789	586615	-	3462	-	hypothetical protein
TGRH88_000620	0.380377	0.373086	0.735392	0.848131	1.53738	1.29218	CM023083.1	590584	593406	+	1800	-	CMGC kinase, MAPK family, MEK kinase-related (incomplete catalytic triad)
TGRH88_000650	21.2574	16.8472	21.4736	46.5558	46.5797	51.5449	CM023083.1	607146	620035	+	6543	-	ribosomal RNA large subunit methyltransferase J protein
TGRH88_000660	43.9992	32.2893	47.1222	83.3309	80.8992	102.763	CM023083.1	621038	621738	-	309	-	hypothetical protein
TGRH88_000670	276.995	266.311	249.045	288.887	316.348	320.188	CM023083.1	622883	625516	+	1071	-	dual specificity phosphatase, catalytic domain-containing protein
TGRH88_000690	19.1306	17.6198	20.1279	34.4411	31.7928	35.0055	CM023083.1	635812	641079	+	3354	-	ubiquitin carboxyl-terminal hydrolase
TGRH88_000700	491.447	526.229	497.405	429.494	423.908	391.923	CM023083.1	644477	646814	-	1350	-	putative beta-tubulin
TGRH88_000710	35.5768	27.9423	35.2027	45.758	46.6839	48.0713	CM023083.1	652586	660470	-	5823	-	hypothetical protein
TGRH88_000720	68.8215	69.5388	68.559	56.8621	54.3402	55.3601	CM023083.1	663765	667580	+	3816	-	hypothetical protein
TGRH88_000730	26.7734	24.8954	25.0466	32.4773	34.1364	30.4127	CM023083.1	672628	686035	+	5553	-	DEAD/DEAH box helicase domain-containing protein
TGRH88_000750	44.3508	38.4332	40.4277	57.2117	59.5207	61.3172	CM023083.1	693422	706727	-	3597	-	transcriptional elongation factor FACT140
TGRH88_000760	4.17754	4.14806	3.91364	10.1159	12.2934	15.2904	CM023083.1	708948	720276	-	7586	-	hypothetical protein
TGRH88_000780	19.7563	21.78	22.7609	19.8118	18.3919	18.3237	CM023083.1	727803	732699	-	4233	-	hypothetical protein
TGRH88_000790	68.7007	73.2086	64.3843	58.2787	56.1145	47.9149	CM023083.1	734476	738711	+	840	-	hypothetical protein
TGRH88_000870	67.4379	70.0787	72.8282	68.6653	62.1219	63.5417	CM023083.1	801524	808379	+	4122	-	hypothetical protein
TGRH88_000900	335.189	343.725	344.105	293.622	283.921	277.951	CM023083.1	841380	844500	+	513	-	hypothetical protein
TGRH88_000910	531.734	548.169	547.013	482.233	441.025	429.247	CM023083.1	844860	846404	+	699	-	AN1 family Zinc finger domain-containing protein
TGRH88_000920	26.3935	23.9587	30.5163	41.895	47.9273	47.5136	CM023083.1	849326	851988	-	945	-	hypothetical protein
TGRH88_000930	33.3447	31.9788	35.2936	43.1075	44.8509	49.3098	CM023083.1	853097	856633	+	1452	-	NifU family domain-containing protein
TGRH88_000940	0.430128	0.506261	0.332631	1.25317	1.29805	1.77884	CM023083.1	859461	860597	+	1137	-	hypothetical protein
TGRH88_000960	119.528	129.685	125.223	107.591	94	93.9638	CM023083.1	876847	883374	-	1680	-	putative splicesome-associated protein
TGRH88_000970	64.0684	71.3588	71.9794	52.7397	51.5594	41.5106	CM023083.1	886929	888252	-	687	-	hypothetical protein
TGRH88_000990	60.9306	63.1949	59.8121	47.5069	50.0763	52.7169	CM023083.1	895141	897462	-	1761	-	hypothetical protein
TGRH88_001020	46.7649	48.6143	47.2752	40.893	35.5617	36.3194	CM023083.1	917451	922598	+	1782	-	phosphoglycerate kinase PGKII
TGRH88_001050	60.3985	50.9108	63.0976	95.4635	96.1957	100.876	CM023083.1	942128	947422	-	4434	-	hypothetical protein
TGRH88_001070	16.574	15.9651	16.0693	13.3848	12.411	12.0207	CM023083.1	962470	966166	+	1977	-	elongation factor Tu GTP binding domain-containing protein
TGRH88_001080	17.7509	24.5171	21.7116	33.5483	43.0467	34.8326	CM023083.1	968308	969405	-	270	-	hypothetical protein
TGRH88_001110	207.93	229.57	209.973	160.864	161.476	149.57	CM023083.1	1020683	1023252	+	453	-	hypothetical protein
TGRH88_001120	1.9145	1.59754	1.8783	8.02788	9.75518	12.0241	CM023083.1	1024553	1027975	-	3423	-	hypothetical protein
TGRH88_001150	111.737	130.808	117.198	83.1935	77.5645	75.7182	CM023083.1	1049541	1050137	+	597	-	hypothetical protein
TGRH88_001190	377.749	384.27	374.456	316.45	312.643	324.932	CM023083.1	1084458	1085611	+	732	-	dense-granule antigen DG32
TGRH88_001200	36.6589	39.2973	36.2208	28.3554	28.1471	31.8642	CM023083.1	1089112	1089714	-	603	-	hypothetical protein
TGRH88_001240	41.4015	43.5086	47.4539	39.541	33.8852	39.5182	CM023083.1	1112756	1117586	-	1323	-	SPFH domain / Band 7 family protein
TGRH88_001250	508.466	507.496	487.484	382.014	364.539	368.604	CM023083.1	1122210	1125687	+	1290	-	alveolin domain containing intermediate filament IMC7
TGRH88_001260	11.9438	11.3945	12.872	15.9496	15.762	15.3751	CM023083.1	1129193	1137938	-	7485	-	hypothetical protein
TGRH88_001290	3.55486	3.48672	4.35135	4.72765	5.35605	5.7414	CM023083.1	1149643	1155081	-	4650	-	hypothetical protein
TGRH88_001320	75.0263	78.8975	75.4457	59.9913	60.0707	46.4637	CM023083.1	1164689	1166039	-	777	-	hypothetical protein
TGRH88_001330	58.5729	71.0227	62.4839	47.732	47.1941	39.1965	CM023083.1	1167664	1168623	+	516	-	LSM domain-containing protein
TGRH88_001360	61.1395	63.9576	58.3384	49.8455	53.3647	54.6751	CM023083.1	1180303	1186297	+	1611	-	hypothetical protein
TGRH88_001390	95.6375	100.657	100.629	86.7517	80.9689	78.8148	CM023083.1	1211454	1218650	-	1260	-	hypothetical protein
TGRH88_001400	65.5019	71.0136	71.411	54.1928	53.005	52.0641	CM023083.1	1221339	1231292	+	2325	-	hypothetical protein
TGRH88_001410	39.1488	37.0029	41.6556	28.6376	33.278	30.0943	CM023083.1	1233769	1236174	+	2406	-	SAG-related sequence SRS13
TGRH88_001420	48.8772	44.904	51.6404	70.5397	70.4947	76.2269	CM023083.1	1242105	1251198	+	3444	-	importin-beta N-terminal domain-containing protein
TGRH88_001440	45.5629	43.7817	45.1376	35.2095	30.2627	33.2836	CM023083.1	1266158	1267108	-	951	-	hypothetical protein
TGRH88_001450	53.4929	54.0945	60.1275	51.1845	45.9504	46.9461	CM023083.1	1269097	1272999	+	1887	-	hypothetical protein
TGRH88_001480	37.0819	37.2818	35.705	35.8573	33.7005	30.3588	CM023083.1	1296844	1315543	-	5373	-	HECT-domain (ubiquitin-transferase) domain-containing protein
TGRH88_001490	46.5916	43.3267	48.5702	59.8851	58.3943	60.4927	CM023083.1	1317163	1349088	+	5622	-	leucine rich repeat-containing protein
TGRH88_001510	57.3902	56.0564	61.9278	53.5166	50.9764	47.8037	CM023083.1	1360178	1366055	+	2052	-	putative IMP-specific 5'-nucleotidase 1
TGRH88_001520	9.93843	9.31163	10.2679	12.5992	12.5242	12.6086	CM023083.1	1369258	1401263	-	9015	-	putative glycogen synthase
TGRH88_001530	478.764	480.051	437.459	334.093	378.395	354.799	CM023083.1	1404814	1411217	-	1302	-	Ser/Thr phosphatase family protein
TGRH88_001540	149.593	150.489	138.736	200.225	206.793	219.769	CM023083.1	1412122	1412427	+	306	-	stress responsive a/b barrel domain-containing protein
TGRH88_001560	110.639	113.236	108.156	94.5457	92.7471	83.9961	CM023083.1	1427910	1429748	+	549	-	hypothetical protein
TGRH88_001570	8.93495	8.99585	8.86589	11.7599	12.8348	12.9085	CM023083.1	1432060	1437028	+	1653	-	hypothetical protein
TGRH88_001580	27.0077	23.595	27.8885	43.6714	45.8399	47.2914	CM023083.1	1439574	1457157	-	5733	-	phosphoserine phosphatase
TGRH88_001590	31.2109	24.6516	33.2915	40.7762	45.614	42.4144	CM023083.1	1460467	1464538	+	1545	-	phosphoglycerate mutase
TGRH88_001600	102.205	99.792	108.632	87.3394	91.1527	76.7417	CM023083.1	1467133	1467555	+	423	-	mbp-1 interacting protein-2a family protein
TGRH88_001620	8.29913	10.7565	9.64606	13.0561	13.324	13.3814	CM023083.1	1472666	1474001	-	990	-	hypothetical protein
TGRH88_001630	6.98651	6.65681	5.72448	12.3931	10.4793	10.7318	CM023083.1	1474920	1476517	+	1470	-	hypothetical protein
TGRH88_001670	77.8988	77.3716	76.6768	58.743	63.6621	55.0882	CM023083.1	1499676	1504393	+	894	-	putative inositol(myo)-1(or 4)-monophosphatase 2
TGRH88_001700	21.6866	19.6069	22.4611	32.6972	34.7129	34.2428	CM023083.1	1515624	1518950	-	1326	-	putative ribosomal protein S18
TGRH88_001710	169.117	181.06	155.543	139.85	135.378	149.144	CM023083.1	1523958	1525022	+	417	-	dynein light chain DLC
TGRH88_001720	115.019	126.583	118.845	93.2944	93.9512	92.4656	CM023083.1	1525239	1525670	+	432	-	hypothetical protein
TGRH88_001730	75.3774	78.6478	63.9424	51.8883	57.8483	58.5821	CM023083.1	1527107	1530389	-	1526	-	coproporphyrinogen III oxidase
TGRH88_001760	238.822	245.171	220.88	202.138	206.138	203.799	CM023083.1	1535464	1537019	-	720	-	hypothetical protein
TGRH88_001770	2087.89	2226.76	2126.04	1587.53	1468.92	1456.4	CM023083.1	1540361	1542199	+	702	-	ribosomal protein RPS20
TGRH88_001780	3.23032	3.01183	3.19525	4.11363	4.2774	5.01945	CM023083.1	1545720	1573641	+	10416	-	MORN repeat-containing protein
TGRH88_001800	60.1544	54.4629	59.5679	79.2755	78.4118	81.4692	CM023083.1	1583627	1594189	-	8730	-	hypothetical protein
TGRH88_001810	10.5368	8.81006	9.76813	13.5701	13.0321	13.305	CM023083.1	1599898	1602162	-	2265	-	hypothetical protein
TGRH88_001820	199.433	225.79	192.239	156.555	163.322	154.974	CM023083.1	1605060	1608166	-	693	-	glycolipid transfer protein GLTP
TGRH88_001950	10.7535	10.7718	13.9337	6.78505	8.63093	6.62352	CM023083.1	1702225	1703079	-	855	-	hypothetical protein
TGRH88_001960	26.5435	29.7201	36.3205	29.5112	22.1749	23.8093	CM023083.1	1706553	1707679	-	807	-	hypothetical protein
TGRH88_001990	118.955	112.242	109.217	95.8976	89.6553	86.7756	CM023083.1	1732294	1734511	-	606	-	hypothetical protein
TGRH88_002020	58.4559	53.3169	64.3724	47.3752	46.1487	44.2095	CM023083.1	1755457	1759328	-	1695	-	hypothetical protein
TGRH88_002030	49.9573	55.1892	54.3919	42.133	41.1622	31.8061	CM023083.1	1762768	1765823	+	744	-	putative 50S ribosomal protein L17
TGRH88_002040	114.814	120.101	122.039	110.372	109.912	113.291	CM023083.1	1767753	1774958	-	2652	-	hypothetical protein
TGRH88_002060	14.0034	11.9941	14.2087	26.0099	24.4068	25.1507	CM023083.1	1781001	1794431	+	11958	-	hypothetical protein
TGRH88_002080	34.1548	32.7239	34.1483	30.1045	30.1506	30.3708	CM023083.1	1804788	1810992	+	3090	-	Vps53 family protein
TGRH88_002140	0.729515	0.660492	0.922179	1.69334	2.11688	2.49481	CM023083.1	1840132	1844138	+	1743	-	hypothetical protein
TGRH88_002160	6.55584	5.98463	7.36523	9.13124	9.38593	9.07303	CM023083.1	1857977	1868827	-	9474	-	hypothetical protein
TGRH88_002180	53.6922	37.9346	48.3593	103.768	100.73	118.519	CM023083.1	1878302	1883307	+	3576	-	hypothetical protein
TGRH88_002190	0.992619	0.674026	1.18096	2.30406	2.59231	2.60514	CM023083.1	1885220	1886749	-	1281	-	hypothetical protein
TGRH88_002200	6.75522	5.01038	6.34114	14.5809	14.5578	16.9122	CM023083.1	1887189	1896424	+	3504	-	hypothetical protein
TGRH88_002210	0.2108	0.13784	0.339621	0.365574	1.1928	1.08973	CM023083.1	1898092	1902216	-	1392	-	TIP49 family protein
TGRH88_002250	286.179	277.481	288.326	248.352	258.854	243.624	CM023083.1	1924151	1928034	+	1254	-	hypothetical protein
TGRH88_002260	5.48204	3.45258	3.90474	10.748	14.3671	14.4382	CM023083.1	1930178	1932264	+	1695	-	hypothetical protein
TGRH88_002270	10.6337	9.08311	10.696	13.6233	14.8769	15.732	CM023083.1	1933779	1944717	-	6126	-	putative beta-tubulin cofactor D
TGRH88_002280	572.987	583.067	550.342	450.293	437.136	427.793	CM023083.1	1948647	1951529	+	747	-	hypothetical protein
TGRH88_002370	206.113	227.242	205.522	154.865	150.309	155.542	CM023083.1	2006056	2013598	-	1641	-	T-complex protein 1 eta subunit
TGRH88_002380	66.0418	68.6789	68.6173	53.0917	47.2715	45.8522	CM023083.1	2015210	2021032	+	1524	-	hypothetical protein
TGRH88_002390	40.7014	43.2654	45.4625	43.8367	36.9776	38.3137	CM023083.1	2022838	2034135	-	4590	-	proteophosphoglycan PPG1
TGRH88_002430	170.919	169.409	177.065	143.662	148.268	141.195	CM023083.1	2068871	2075804	-	1956	-	Ser/Thr phosphatase family protein
TGRH88_002440	0.780927	0.19149	0.754894	2.64089	3.13	3.6333	CM023083.1	2080449	2080949	+	501	-	hypothetical protein
TGRH88_002450	0.669284	1.12535	1.38637	4.27796	4.77896	4.64611	CM023083.1	2081581	2085931	+	1023	-	hypothetical protein
TGRH88_002500	63.2613	56.1394	63.1367	73.8977	77.7114	74.0054	CM023083.1	2114928	2127390	+	3669	-	trehalose-phosphatase
TGRH88_002530	38.1016	37.2459	40.6629	28.7367	32.6769	31.5939	CM023083.1	2156759	2157523	+	765	-	hypothetical protein
TGRH88_002550	25.6527	30.9507	28.5304	24.1667	24.0883	25.7238	CM023083.1	2160674	2162446	+	1773	-	hypothetical protein
TGRH88_002570	184.682	202.604	182.237	143.466	153.123	145.848	CM023083.1	2177813	2179162	-	1350	-	hypothetical protein
TGRH88_002580	29.7848	26.3708	27.4037	41.3965	39.4503	41.1327	CM023083.1	2182608	2200852	-	3678	-	RecF/RecN/SMC N terminal domain-containing protein
TGRH88_002590	275.849	288.887	259.217	242.686	246.557	228.009	CM023083.1	2211922	2214664	-	801	-	hypothetical protein
TGRH88_002610	31.2222	32.102	30.0357	28.3843	27.5023	27.3204	CM023083.1	2229519	2234925	-	3894	-	hypothetical protein
TGRH88_002620	83.3763	80.7397	87.5467	64.313	64.281	61.771	CM023083.1	2238100	2250026	-	1755	-	DNA primase, large subunit
TGRH88_002630	77.5743	84.9093	73.4357	56.1521	54.8308	56.4584	CM023083.1	2255077	2255913	+	609	-	hypothetical protein
TGRH88_002650	21.4744	20.2935	17.6176	26.2309	26.803	28.1487	CM023083.1	2261963	2266568	-	2619	-	hypothetical protein
TGRH88_002660	538.406	581.433	512.578	411.729	400.978	402.516	CM023083.1	2268805	2269807	-	660	-	dense granule protein DG32
TGRH88_002670	46.2307	41.6055	44.3841	50.4495	54.9009	54.396	CM023083.1	2271427	2276070	+	4644	-	hypothetical protein
TGRH88_002680	29.3177	27.835	32.1356	43.6499	43.5055	43.7246	CM023083.1	2279036	2283076	+	2292	-	hypothetical protein
TGRH88_002700	3.7554	3.34857	3.71271	5.95024	8.21011	7.3242	CM023083.1	2288082	2290445	+	1146	-	hypothetical protein
TGRH88_002720	88.369	90.9496	94.1604	83.7214	85.7738	83.6884	CM023083.1	2300276	2304490	-	1212	-	single-strand binding protein
TGRH88_002730	23.9552	20.6089	24.1457	44.9517	47.7078	53.259	CM023083.1	2306994	2318331	-	6978	-	rhoptry neck protein RON6
TGRH88_002760	4.10733	3.38741	5.04349	15.0674	17.076	18.5676	CM023083.1	2336809	2368295	-	7930	-	hypothetical protein
TGRH88_002770	33.7571	30.682	32.8765	41.6821	40.033	36.7047	CM023083.1	2373516	2385627	+	3477	-	DEAD-family helicase
TGRH88_002790	8.74429	8.51543	8.45279	14.168	11.9574	10.978	CM023083.1	2397113	2399869	-	1566	-	hypothetical protein
TGRH88_002800	8.64195	7.70574	9.99931	18.7338	19.9428	18.7498	CM023083.1	2401194	2404773	+	1494	-	hypothetical protein
TGRH88_002810	25.906	30.4914	35.3037	37.7385	40.9969	38.5432	CM023083.1	2413536	2419546	+	774	-	Toxoplasma gondii family C protein
TGRH88_003010	146.2	142.385	140.542	101.929	109.843	102.652	CM023084.1	229616	230941	+	1326	-	RNA pseudouridine synthase superfamily protein
TGRH88_003050	27.4316	24.2731	29.5549	38.4214	39.1446	40.1394	CM023084.1	321024	324343	-	1494	-	ferredoxin NADP+ oxidoreductase FNR
TGRH88_003080	70.8183	81.5832	73.1483	59.1719	60.4943	56.9917	CM023084.1	367900	370823	-	1290	-	RNA recognition motif 2 protein
TGRH88_003100	2103.44	2239.82	2144.27	1717.72	1534.09	1569.53	CM023084.1	380763	383032	+	588	-	ribosomal protein RPL17
TGRH88_003110	12.266	10.983	11.7041	22.9325	23.5085	26.8772	CM023084.1	384603	391230	-	2472	-	sodium/hydrogen exchanger NHE2
TGRH88_003180	5.67197	5.09634	6.57947	9.34815	10.5453	10.9536	CM023084.1	437207	449728	+	9657	-	hypothetical protein
TGRH88_003220	22.7929	26.8272	22.7036	18.2516	14.8598	15.0615	CM023084.1	469456	471039	-	987	-	hypothetical protein
TGRH88_003260	105.051	103.135	98.6529	75.4356	79.1529	75.2645	CM023084.1	486725	492521	-	1959	-	CTP synthase
TGRH88_003290	23.7875	20.8798	23.1245	19.6056	19.8985	18.1189	CM023084.1	512223	515861	+	3639	-	hypothetical protein
TGRH88_003300	4.79123	3.89706	4.06669	7.78213	7.16344	7.0076	CM023084.1	517201	518940	-	837	-	hypothetical protein
TGRH88_003320	7.90216	6.91822	7.49727	10.0192	9.7156	9.83431	CM023084.1	521390	524731	-	3342	-	hypothetical protein
TGRH88_003330	6.38285	5.80243	5.7401	9.18712	10.1304	9.86436	CM023084.1	528815	533212	+	4398	-	hypothetical protein
TGRH88_003350	44.5774	40.5026	46.4632	61.7718	57.0557	58.4683	CM023084.1	543921	559811	-	11469	-	MIF4G domain-containing protein
TGRH88_003360	43.1552	44.3234	45.9118	39.1185	37.2451	37.8034	CM023084.1	564136	570401	-	3606	-	hypothetical protein
TGRH88_003370	11.4554	9.1615	11.5846	12.6532	15.0414	20.2254	CM023084.1	575521	577017	+	1110	-	hypothetical protein
TGRH88_003390	44.3154	43.9295	45.0566	41.9676	37.4638	41.9443	CM023084.1	582147	585044	+	2898	-	hypothetical protein
TGRH88_003410	40.7276	36.7597	40.9404	32.1219	27.9896	31.4692	CM023084.1	592988	594359	+	903	-	hypothetical protein
TGRH88_003430	81.0153	88.9294	85.1468	69.4321	74.2531	65.7679	CM023084.1	605856	611286	+	1287	-	hypothetical protein
TGRH88_003440	3.00679	2.57607	3.43183	5.27726	4.78297	4.40089	CM023084.1	616894	622771	+	5400	-	hypothetical protein
TGRH88_003450	1.30415	0.730944	0.540288	2.3263	2.10841	3.46721	CM023084.1	625174	627671	-	525	-	hypothetical protein
TGRH88_003460	5.5796	5.40673	5.06868	9.37316	10.7141	10.912	CM023084.1	627823	629951	-	1455	-	putative myosin heavy chain
TGRH88_003480	13.0498	14.599	13.9851	13.1016	11.4026	10.7334	CM023084.1	643589	649394	-	2346	-	hypothetical protein
TGRH88_003500	56.4978	59.9673	65.7477	52.2294	48.1479	49.8229	CM023084.1	659211	660917	-	1707	-	hypothetical protein
TGRH88_003510	5.76947	4.6411	5.33639	7.06146	7.65267	7.46704	CM023084.1	663029	668648	+	4713	-	hypothetical protein
TGRH88_003520	118.908	143.233	130.04	98.9249	113.43	85.8304	CM023084.1	669944	670902	-	357	-	hypothetical protein
TGRH88_003590	6.24997	5.76637	6.4181	7.66116	9.2348	9.66401	CM023084.1	693935	701230	+	5274	-	POPLD (NUC188) domain-containing protein
TGRH88_003600	2925.94	3213.75	2666.35	2208.31	2352.43	2155.87	CM023084.1	702088	702891	-	804	-	dense granule protein GRA8
TGRH88_003610	48.6974	48.928	51.7632	66.4857	74.5523	77.2551	CM023084.1	704392	714186	+	4698	-	serine esterase (DUF676) protein
TGRH88_003630	109.923	112.118	121.068	92.7154	93.5396	93.6812	CM023084.1	720635	723374	-	1494	-	phospholipase/carboxylesterase
TGRH88_003720	2166.72	2429.91	2098.76	1585.65	1529.51	1490.56	CM023084.1	745434	747122	+	664	-	ribosomal protein RPL39
TGRH88_003740	66.4331	66.8429	62.3227	55.8619	51.092	52.7178	CM023084.1	750355	750753	+	399	-	hypothetical protein
TGRH88_003770	41.3453	45.7282	42.936	37.203	35.2039	37.4544	CM023084.1	758054	760001	+	1242	-	UDP-galactose transporter family protein
TGRH88_003780	14.67	12.7723	15.0643	29.986	28.6547	29.4405	CM023084.1	762386	775261	+	5994	-	hypothetical protein
TGRH88_003810	3.90965	4.12575	4.13363	7.30083	7.9832	7.86783	CM023084.1	790805	799173	-	5604	-	hypothetical protein
TGRH88_003820	97.8111	113.379	113.993	82.3899	66.4869	74.4224	CM023084.1	802451	805147	-	462	-	mediator complex subunit MED11
TGRH88_003830	13.9359	13.3118	12.3152	10.8756	8.23861	11.075	CM023084.1	806369	810944	+	1881	-	ankyrin repeat-containing protein
TGRH88_003870	17.3594	19.2969	19.9825	16.4436	16.3712	15.431	CM023084.1	838993	842345	+	2451	-	WD domain, G-beta repeat-containing protein
TGRH88_003880	132.904	118.63	145.119	217.393	213.425	223.18	CM023084.1	843996	849100	-	2397	-	hypothetical protein
TGRH88_003890	162.239	168.157	162.259	124.501	138.144	133.223	CM023084.1	850781	851911	+	627	-	hypothetical protein
TGRH88_003900	19.2027	18.1133	19.8264	30.1841	30.2853	29.0624	CM023084.1	852347	858986	-	1197	-	putative Pelota
TGRH88_003920	2409.34	2613.98	2473.88	1703.01	1594.06	1565.44	CM023084.1	864355	867354	+	498	-	ribosomal protein RPL12
TGRH88_003950	197.792	202.668	185.754	136.884	140.094	128.265	CM023084.1	885275	892044	+	1893	-	putative protein phosphatase 2C
TGRH88_003960	26.4659	24.854	30.9725	22.4996	21.5605	25.1507	CM023084.1	895065	896801	-	1737	-	putative LSU ribosomal protein L2P
TGRH88_003970	112.016	123.333	114.64	103.363	95.5246	89.4964	CM023084.1	900772	906347	+	2052	-	CRAL/TRIO domain-containing protein
TGRH88_003980	99.2522	95.053	91.7644	79.4713	84.7684	75.7986	CM023084.1	908442	911018	-	543	-	putative ribosomal protein L11
TGRH88_003990	14.8986	12.9584	16.415	34.267	36.5199	39.6667	CM023084.1	915135	953424	-	13104	-	guanylyl cyclase
TGRH88_004000	90.297	98.9344	93.9349	79.1147	74.2268	76.2402	CM023084.1	956359	958615	-	768	-	phosphatidate cytidylyltransferase
TGRH88_004060	10.7517	9.46587	10.2337	14.3376	14.1886	13.7719	CM023084.1	1010486	1021159	-	5331	-	hypothetical protein
TGRH88_004070	1.42597	0.91516	1.61668	4.03	3.91817	4.91438	CM023084.1	1023762	1029317	-	5556	-	hypothetical protein
TGRH88_004080	20.2728	22.2758	22.7621	16.5277	17.5419	16.0622	CM023084.1	1033039	1034829	+	1404	-	DNA-directed RNA polymerase III RPC9
TGRH88_004090	22.2058	26.7931	26.1504	20.997	19.5289	19.7699	CM023084.1	1036259	1037919	-	1110	-	hypothetical protein
TGRH88_004100	27.7829	30.1123	28.9415	16.6326	17.4675	18.2317	CM023084.1	1041265	1042035	-	771	-	COX19 cytochrome c oxidase assembly family protein
TGRH88_004140	21.6438	21.3837	20.3506	20.47	17.0283	18.22	CM023084.1	1060913	1068189	+	2481	-	hypothetical protein
TGRH88_004170	0.134172	0	0	0.41883	1.1388	0.27744	CM023084.1	1089458	1090947	-	729	-	putative calcium signaling protein kinase MARK
TGRH88_004210	28.7094	27.937	27.1395	22.5226	25.4949	22.1917	CM023084.1	1129678	1132617	+	2160	-	hypothetical protein
TGRH88_004240	436.89	470.216	400.39	400.589	377.581	378.08	CM023084.1	1146784	1148577	-	375	-	putative autophagy-related protein 8 atg8
TGRH88_004260	60.0859	55.705	52.5575	40.9196	41.27	39.1459	CM023084.1	1160794	1162932	+	2139	-	hypothetical protein
TGRH88_004280	52.6259	50.1576	49.9561	67.8505	61.3678	71.1945	CM023084.1	1170956	1171678	-	723	-	hypothetical protein
TGRH88_004320	434.259	437.76	446.797	336.116	298.175	275.62	CM023084.1	1185921	1187174	-	357	-	zinc finger CDGSH-type domain-containing protein
TGRH88_004350	89.3885	87.542	86.8026	78.3814	79.3034	77.3902	CM023084.1	1212208	1213647	+	1440	-	hypothetical protein
TGRH88_004380	12.7234	13.7957	15.2299	18.2555	16.8737	17.1114	CM023084.1	1232798	1237087	+	1968	-	oxidoreductase, short chain dehydrogenase/reductase family protein
TGRH88_004390	60.2077	64.7864	69.3642	59.3508	54.5223	58.6085	CM023084.1	1237872	1241870	-	1389	-	putative protein fam50a
TGRH88_004400	46.1886	45.0368	48.7197	60.9241	63.5452	65.873	CM023084.1	1242540	1243830	+	720	-	hypothetical protein
TGRH88_004410	45.1171	46.054	49.6057	58.6524	61.4412	61.4833	CM023084.1	1246016	1252814	+	1704	-	CAM Kinase family, incomplete catalytic triad
TGRH88_004430	1.81537	2.0795	2.14553	3.61934	3.51152	3.65791	CM023084.1	1256140	1301949	-	14763	-	GCC2 and GCC3 domain-containing protein
TGRH88_004460	33.9942	31.9381	33.7437	42.0016	44.272	40.425	CM023084.1	1324933	1333474	+	4713	-	peptidase M16 inactive domain-containing protein
TGRH88_004470	28.7522	26.6197	35.4997	42.5929	39.6594	44.8681	CM023084.1	1337968	1340151	-	2184	-	GNS1/SUR4 family protein
TGRH88_004480	2.41185	2.12182	2.74709	5.40371	4.90391	5.69573	CM023084.1	1344518	1360952	+	14559	-	hypothetical protein
TGRH88_004510	17.3611	19.2582	21.3275	17.7422	15.0084	13.7293	CM023084.1	1375521	1377413	-	1893	-	hypothetical protein
TGRH88_004520	48.7483	49.4592	49.5554	37.8523	43.2049	37.069	CM023084.1	1379841	1381200	-	933	-	hypothetical protein
TGRH88_004530	629.812	675.218	619.784	528.755	511.332	484.251	CM023084.1	1382542	1384374	-	681	-	hypothetical protein
TGRH88_004540	30.6829	31.7831	32.5296	28.085	27.3365	28.1897	CM023084.1	1387843	1394760	+	3921	-	hypothetical protein
TGRH88_004560	1.77044	1.1276	2.22262	7.51236	6.50515	10.4835	CM023084.1	1405581	1410699	-	4254	-	zinc finger (CCCH type) motif-containing protein
TGRH88_004610	8.31921	6.64561	9.42894	27.7013	31.8196	32.8464	CM023084.1	1433009	1461108	+	24267	-	PLU-1 family protein
TGRH88_004620	23.5288	22.7542	22.8401	19.4006	19.5129	19.6181	CM023084.1	1462510	1467410	-	2964	-	hypothetical protein
TGRH88_004640	4.80575	4.65202	4.22046	8.85717	10.1011	9.38526	CM023084.1	1484332	1490484	+	3114	-	hypothetical protein
TGRH88_004650	96.2598	97.2617	93.5829	80.1135	76.8574	79.9909	CM023084.1	1495357	1501974	+	3909	-	transporter, major facilitator family protein
TGRH88_004660	1036.7	1073.38	935.456	733.572	717.891	698.118	CM023084.1	1504668	1505255	+	207	-	hypothetical protein
TGRH88_004740	1.01964	0.926922	0.793329	2.35484	3.16624	3.49689	CM023084.1	1558810	1563625	-	3933	-	CMGC kinase, CDK family
TGRH88_004760	17.7481	14.4534	17.1564	21.1565	23.6781	23.2866	CM023084.1	1572959	1578992	+	5715	-	hypothetical protein
TGRH88_004820	0.667084	0.163574	0.403028	0.954418	2.12324	1.81046	CM023084.1	1608886	1613370	+	1173	-	hypothetical protein
TGRH88_004830	23.6125	21.528	25.8145	31.6169	31.4926	31.7108	CM023084.1	1616604	1622873	-	5820	-	hypothetical protein
TGRH88_004840	79.017	74.2165	74.2501	92.848	99.0245	97.9166	CM023084.1	1629095	1631302	-	1197	-	alveolin domain containing intermediate filament IMC13
TGRH88_004850	9.07526	7.5826	9.26009	16.438	21.5551	20.3296	CM023084.1	1632008	1633007	+	582	-	hypothetical protein
TGRH88_004860	178.267	172.711	182.329	174.357	162.959	167.609	CM023084.1	1633849	1645029	-	5292	-	putative cell-cycle-associated protein kinase SRPK
TGRH88_004870	3.87872	3.6941	2.71697	4.62085	7.84596	7.84606	CM023084.1	1650532	1654186	-	1740	-	WD domain, G-beta repeat protein
TGRH88_004890	58.6232	66.5253	63.7238	52.7451	47.1315	45.9295	CM023084.1	1666241	1670664	+	1233	-	PQ loop repeat-containing protein
TGRH88_004930	33.1891	31.4621	34.5346	43.041	41.9905	47.4468	CM023084.1	1692751	1697763	-	5013	-	AP2 domain transcription factor AP2III-2
TGRH88_004940	32.5544	32.3499	34.7925	45.1709	49.2863	47.8253	CM023084.1	1703958	1726221	-	5946	-	hypothetical protein
TGRH88_004960	150.626	161.852	148.499	108.093	102.597	101.901	CM023084.1	1730706	1734775	+	1176	-	hypothetical protein
TGRH88_005000	23.374	23.8078	24.2749	18.9582	17.239	17.784	CM023084.1	1749665	1754070	-	1632	-	hypothetical protein
TGRH88_005030	50.1867	47.376	50.9337	61.1696	68.1893	73.5081	CM023084.1	1768021	1780414	-	3321	-	valyl-tRNA synthetase
TGRH88_005040	12.7027	7.47557	12.2793	18.9453	21.164	26.2667	CM023084.1	1780749	1781258	+	231	-	hypothetical protein
TGRH88_005060	11.287	10.1421	12.0691	17.6707	19.1127	18.0933	CM023084.1	1793805	1810065	-	6612	-	putative zinc carboxypeptidase
TGRH88_005080	0.543807	0.50914	0.406206	0.668731	1.35206	1.04782	CM023084.1	1819025	1829002	-	3957	-	hypothetical protein
TGRH88_005090	7.93643	6.58511	8.12802	10.9587	12.8048	13.1953	CM023084.1	1833268	1838590	+	4560	-	hypothetical protein
TGRH88_005100	29.4762	28.2809	32.0966	38.9182	38.6669	41.1506	CM023084.1	1844463	1848510	+	2283	-	transporter, major facilitator family protein
TGRH88_005110	2.45448	1.64508	1.73995	3.06476	3.43355	3.00293	CM023084.1	1850666	1858635	+	2391	-	putative mandelonitrile lyase
TGRH88_005130	21.8821	22.7542	21.9406	29.8803	31.8711	30.8567	CM023084.1	1868560	1870119	+	1560	-	hypothetical protein
TGRH88_005150	40.4333	43.8992	35.9224	32.5877	32.9518	32.9841	CM023084.1	1880776	1884051	+	837	-	hypothetical protein
TGRH88_005170	15.8472	15.7134	17.2443	14.8676	12.3726	13.5194	CM023084.1	1897890	1900148	-	2259	-	WD domain, G-beta repeat-containing protein
TGRH88_005190	16.3019	15.1987	15.5852	15.7976	12.3751	11.6222	CM023084.1	1901757	1905316	+	2184	-	actin-related protein ARP4A
TGRH88_005200	16.8473	16.1281	16.7152	18.2658	20.5365	19.8411	CM023084.1	1909281	1921961	-	4842	-	glycosyl hydrolase, family 31 protein
TGRH88_005210	60.3902	68.2717	67.8253	47.7278	45.5619	53.4868	CM023084.1	1925453	1931179	+	1401	-	hypothetical protein
TGRH88_005250	3.18085	1.54115	3.26004	12.8503	13.0201	16.8396	CM023084.1	1952256	1962535	+	10209	-	hypothetical protein
TGRH88_005260	5.59556	5.58738	6.44396	8.97526	9.71581	9.75347	CM023084.1	1964226	1969490	-	4842	-	hypothetical protein
TGRH88_005290	65.2074	59.5226	57.5124	123.319	101.22	118.843	CM023084.1	1982540	1984078	-	411	-	hypothetical protein
TGRH88_005310	12.7939	10.5696	19.0165	9.11353	10.5519	9.38731	CM023084.1	1994071	1997975	-	2133	-	initiation factor, subunit 2 family protein
TGRH88_005320	48.2462	45.3368	47.4291	39.7687	44.3633	40.6435	CM023084.1	2001503	2010979	+	4302	-	hypothetical protein
TGRH88_005340	35.001	32.9194	35.6882	27.2732	30.4462	27.5951	CM023084.1	2017945	2018556	+	612	-	putative vacuolar protein sorting 29
TGRH88_005350	24.3426	29.2779	25.3412	17.7649	22.3336	16.9684	CM023084.1	2020509	2021945	-	888	-	hypothetical protein
TGRH88_005390	139.67	141.365	137.64	126.734	122.63	121.493	CM023084.1	2039781	2042658	-	2304	-	hypothetical protein
TGRH88_005400	19.1237	18.0005	20.4879	17.4062	16.5417	16.2458	CM023084.1	2046747	2053989	-	2409	-	histone arginine methyltransferase PRMT3
TGRH88_005410	11.9091	14.7447	17.5513	9.54782	8.83765	11.9092	CM023084.1	2054497	2054997	-	501	-	hypothetical protein
TGRH88_005420	16.6184	16.5327	17.5561	15.7686	13.6947	14.359	CM023084.1	2056153	2060545	+	2472	-	HIT zinc finger protein
TGRH88_005430	0.876348	0.736758	0.985441	1.7493	1.90592	2.12646	CM023084.1	2062573	2068041	-	5469	-	hypothetical protein
TGRH88_005440	404.411	409.882	367.595	333.054	347.39	311.484	CM023084.1	2070340	2071201	+	312	-	hypothetical protein
TGRH88_005450	21.914	19.397	26.3501	34.4814	41.585	28.4592	CM023084.1	2072863	2073612	+	366	-	hypothetical protein
TGRH88_005470	0.831727	0.45684	0.75576	1.59241	1.31776	1.41027	CM023084.1	2088161	2095276	+	5880	-	AP2 domain transcription factor AP2III-1
TGRH88_005490	0.834803	0.636847	0.94147	1.39948	3.06165	2.01391	CM023084.1	2103365	2105473	+	2109	-	hypothetical protein
TGRH88_005500	38.4285	40.6846	38.9512	32.797	34.2909	33.709	CM023084.1	2106588	2114161	-	3879	-	hypothetical protein
TGRH88_005520	56.1172	58.4891	54.3636	35.3125	41.3779	35.8393	CM023084.1	2119272	2121673	-	807	-	Sas10/Utp3/C1D family protein
TGRH88_005570	5.93782	3.95962	4.7424	7.51592	6.55586	7.91721	CM023084.1	2146736	2152138	+	5403	-	hypothetical protein
TGRH88_005580	21.9324	25.7724	23.0674	21.5381	19.6724	17.298	CM023084.1	2153732	2160377	-	1824	-	L1P family of ribosomal protein
TGRH88_005600	6.50043	4.8815	7.65829	3.69901	4.21463	3.04536	CM023084.1	2166315	2169037	-	963	-	hypothetical protein
TGRH88_005620	11.3795	11.421	11.8188	16.3568	14.7249	14.3373	CM023084.1	2191341	2193583	-	1848	-	hypothetical protein
TGRH88_005630	36.924	29.7753	37.3636	58.7398	55.7913	60.0925	CM023084.1	2196860	2202914	-	1698	-	tetratricopeptide repeat domain containing protein
TGRH88_005640	37.7895	27.5807	37.7375	94.2783	102.25	112.452	CM023084.1	2208146	2215601	+	5715	-	pentatricopeptide repeat domain-containing protein
TGRH88_005650	8.06002	9.03491	8.08424	18.476	16.6312	20.5512	CM023084.1	2219533	2223523	-	1614	-	cell cycle regulator with zn-finger domain-containing protein
TGRH88_005660	40.673	36.6891	36.6328	39.1942	49.2949	48.8409	CM023084.1	2231580	2236713	+	2994	-	KRUF family protein
TGRH88_005670	5.60522	4.85638	5.46352	13.5604	19.3384	20.7663	CM023084.1	2239453	2243255	+	2094	-	KRUF family protein
TGRH88_005680	3.26037	4.42784	6.78824	10.1776	15.6104	11.1499	CM023084.1	2243516	2243905	-	390	-	hypothetical protein
TGRH88_005690	4.98157	4.94873	5.61808	14.4872	21.5023	22.6157	CM023084.1	2246967	2251770	+	3063	-	KRUF family protein
TGRH88_005700	2.08109	3.6288	2.90581	9.86479	16.5732	14.3442	CM023084.1	2258579	2259001	+	423	-	hypothetical protein
TGRH88_005710	1.38061	0.93749	0.718624	1.8786	1.90295	3.62344	CM023084.1	2262850	2265445	-	921	-	mono- or diacylglycerol acyltransferase
TGRH88_005720	0.0610556	0.0598854	0.118041	0.635304	0.2879	0.568129	CM023084.1	2268884	2272189	-	1602	-	diacylglycerol acyltransferase
TGRH88_005730	43.9328	38.3689	41.9667	52.8526	51.7355	52.7541	CM023084.1	2277129	2283706	+	3393	-	protein kinase, other
TGRH88_005750	106.54	112.767	107.099	86.5598	88.0214	84.6196	CM023084.1	2303632	2306719	+	1311	-	hypothetical protein
TGRH88_005760	44.8208	44.8359	47.6342	34.4662	33.4792	33.6706	CM023084.1	2307997	2310630	-	2634	-	hypothetical protein
TGRH88_005780	26.5817	23.3496	23.6945	51.7935	58.5226	64.6454	CM023084.1	2317358	2321997	+	2079	-	alveolin domain containing intermediate filament IMC15
TGRH88_005800	75.6929	64.6766	71.1054	99.6201	87.6444	99.8089	CM023084.1	2331730	2343287	-	3069	-	putative ClpB
TGRH88_005880	1.49167	0.731541	1.64794	1.77387	2.86375	3.19464	CM023084.1	2376997	2378832	-	1836	-	EGF family domain-containing protein
TGRH88_005900	2.07667	1.01843	1.60595	2.44896	3.98218	3.57845	CM023084.1	2380768	2382180	+	1413	-	putative microneme protein
TGRH88_005910	112.821	113.193	110.696	87.8256	80.4816	82.8909	CM023084.1	2384372	2391524	+	2196	-	SRP72 RNA-binding domain-containing protein
TGRH88_005920	2588.27	2821.66	2650.71	2048.15	1819.34	1814.34	CM023084.1	2394619	2396852	-	459	-	ribosomal protein RPS10
TGRH88_005960	527.518	533.147	569.765	451.188	445.521	452.789	CM023084.1	2428229	2430407	-	1152	-	hypothetical protein
TGRH88_005980	28.0116	35.3569	32.1827	23.6521	27.9327	20.4153	CM023084.1	2439142	2441444	+	426	-	putative tubulin
TGRH88_005990	69.515	78.4537	83.2073	56.2587	48.8181	54.134	CM023084.1	2443832	2447523	+	1317	-	coenzyme q (ubiquinone) biosynthesis protein coq4 protein
TGRH88_006000	62.0944	67.0928	62.6306	57.67	51.2723	51.7848	CM023084.1	2449479	2456143	-	3519	-	hypothetical protein
TGRH88_006020	78.5659	91.9391	85.1392	68.0861	59.7871	62.268	CM023084.1	2467352	2469034	-	432	-	cytochrome b5 family heme/steroid binding domain-containing protein
TGRH88_006100	26.67	28.9749	28.8647	24.6307	24.189	22.1648	CM023084.1	2541424	2545597	+	1533	-	hypothetical protein
TGRH88_006110	0.567089	0.480025	0.653315	0.978069	1.09892	1.13247	CM023084.1	2546801	2560262	-	12591	-	hypothetical protein
TGRH88_006120	10.6969	8.94323	9.99686	19.2216	16.9001	20.6906	CM023084.1	2564674	2567684	-	2478	-	phosphoglycerate mutase family protein
TGRH88_006290	72.7514	74.6739	82.9831	65.4144	63.7851	69.8386	CM023084.1	327039	329443	+	1128	-	hypothetical protein
TGRH88_006300	17.2781	13.3335	16.5597	27.0635	32.2069	31.995	CM023084.1	314887	320714	+	2655	-	RNA pseudouridine synthase superfamily protein
TGRH88_006430	5.60746	4.80378	5.9237	8.3459	6.93942	8.097	CM023085.1	105130	109263	+	4134	-	hypothetical protein
TGRH88_006440	99.2754	104.362	102.194	93.0405	90.586	89.8233	CM023085.1	111550	114136	+	1002	-	hypothetical protein
TGRH88_006460	41.979	47.4878	48.966	43.0982	37.4778	36.8918	CM023085.1	122394	123509	+	699	-	hypothetical protein
TGRH88_006490	24.2614	27.5498	26.7819	21.8205	18.9105	15.6676	CM023085.1	139013	140290	-	1278	-	AP2 domain transcription factor AP2IV-1
TGRH88_006550	51.2771	53.1024	52.6657	41.395	41.9506	37.6851	CM023085.1	182921	192203	+	2289	-	peptidylprolyl isomerase domain-containing protein
TGRH88_006560	142.867	139.42	149.842	126.4	122.114	127.784	CM023085.1	195091	200507	+	1893	-	phosphotransferase enzyme family protein
TGRH88_006570	5.80614	5.35788	5.9779	8.57962	7.90562	8.38284	CM023085.1	203550	210054	+	2847	-	queuine tRNA ribosyl transferase
TGRH88_006590	652.074	703.686	678.362	570.752	453.309	508.364	CM023085.1	216719	218404	+	630	-	cold-shock DNA-binding domain-containing protein
TGRH88_006600	6.46412	5.53806	6.76555	8.44449	9.93774	9.23623	CM023085.1	221669	238949	+	6219	-	hypothetical protein
TGRH88_006610	6.4046	5.72852	7.4261	12.3616	12.6433	13.7066	CM023085.1	241805	257202	+	5895	-	glycosyl hydrolases family 35 protein
TGRH88_006620	4.58327	2.96289	3.32286	5.31098	6.3853	6.35409	CM023085.1	257380	258914	-	939	-	hypothetical protein
TGRH88_006660	12.1843	12.1667	12.3038	17.9731	17.5963	18.153	CM023085.1	270966	284268	+	7554	-	hypothetical protein
TGRH88_006700	14.6276	11.6968	13.4869	26.315	28.0053	31.7958	CM023085.1	292942	297374	+	3330	-	hypothetical protein
TGRH88_006710	0.382224	0.637327	0.591171	1.13349	1.76628	2.31181	CM023085.1	302904	311901	+	5118	-	patched family protein
TGRH88_006720	298.604	285.922	298.257	248.954	266.299	236.2	CM023085.1	314683	318499	-	3405	-	N-acyl-phosphatidylethanolamine-hydrolyzing phospholipase D family protein
TGRH88_006730	157.992	172.15	153.974	128.677	123.668	113.007	CM023085.1	322408	324142	+	681	-	Rab11b
TGRH88_006760	9.71567	7.94944	10.5435	12.1523	11.9636	11.7626	CM023085.1	332398	345447	-	5829	-	ABC transporter transmembrane region domain-containing protein
TGRH88_006770	62.1508	71.6525	66.9732	50.0397	48.7158	48.0353	CM023085.1	349592	353525	-	960	-	ribosome biogenesis regulatory protein (rrs1) protein
TGRH88_006780	13.9094	13.7414	15.6542	19.2278	15.9362	17.2333	CM023085.1	355262	371166	+	6807	-	hypothetical protein
TGRH88_006790	36.3834	35.0635	37.7923	46.5346	46.6113	44.6569	CM023085.1	374812	383894	+	3390	-	putative cell-cycle-control protein (translation regulation)
TGRH88_006820	0.548474	0.17932	0.17673	0.570705	0.804612	1.44917	CM023085.1	404541	406602	+	1605	-	hypothetical protein
TGRH88_006880	7.86706	7.63673	7.2912	10.5489	14.0736	11.1525	CM023085.1	432785	433990	-	1206	-	SAG-related sequence SRS15C
TGRH88_006890	202.303	199.474	204.601	232.332	243.965	244.321	CM023085.1	436337	439818	-	1464	-	putative ubiquinol cytochrome c oxidoreductase
TGRH88_006910	29.3187	31.7372	34.0572	38.967	44.1465	39.7375	CM023085.1	447161	448351	-	1191	-	SAG-related sequence SRS16A
TGRH88_006920	66.8417	60.5914	62.3227	75.4178	73.1317	79.4991	CM023085.1	450790	451986	-	1197	-	SAG-related sequence SRS16B
TGRH88_006930	22.3895	16.5905	20.5373	32.99	31.5183	40.4677	CM023085.1	454154	455350	-	1197	-	SAG-related sequence SRS16C
TGRH88_006950	5.82772	5.85334	6.46238	9.70593	8.86286	8.01561	CM023085.1	465572	471962	+	5589	-	hypothetical protein
TGRH88_006970	408.271	455.165	400.964	382.224	359.406	348.701	CM023085.1	485451	486947	-	270	-	putative ubiquinol-cytochrome c reductase hinge protein
TGRH88_007000	178.123	193.499	181.8	149.309	136.019	138.645	CM023085.1	491374	493560	+	531	-	diadenosine tetraphosphatase family protein
TGRH88_007040	69.9761	57.5986	72.5379	96.535	99.6962	99.3542	CM023085.1	509056	515160	+	3651	-	RNA recognition motif-containing protein
TGRH88_007070	79.5616	68.9436	73.9911	96.5471	104.696	106.201	CM023085.1	537149	544674	+	5022	-	hypothetical protein
TGRH88_007080	43.1999	43.9709	48.5134	66.2754	68.9626	74.0394	CM023085.1	550449	552893	-	840	-	CDK-activating kinase assembly factor MAT1 protein
TGRH88_007100	2419.8	2627.4	2526.82	1946.17	1787.62	1760.35	CM023085.1	561043	564071	+	933	-	ribosomal protein RPL5
TGRH88_007120	13.6823	12.9104	12.0124	19.6884	22.2135	22.6517	CM023085.1	578691	580949	+	2259	-	hypothetical protein
TGRH88_007150	48.99	45.9633	44.6788	40.7806	40.6252	39.6124	CM023085.1	594298	603166	-	2895	-	hypothetical protein
TGRH88_007270	87.5387	92.7448	88.8145	74.4231	77.862	73.1571	CM023085.1	670680	677055	-	1533	-	2-oxo acid dehydrogenases acyltransferase (catalytic domain) domain-containing protein
TGRH88_007280	39.3556	40.2122	37.2792	33.9885	32.2965	34.4637	CM023085.1	680673	686697	-	1608	-	WD domain, G-beta repeat-containing protein
TGRH88_007290	22.6762	22.9662	24.1019	29.1027	29.1894	27.5144	CM023085.1	689277	700377	-	7281	-	hypothetical protein
TGRH88_007310	24.6138	25.3543	25.7788	23.0213	22.556	20.319	CM023085.1	709004	721901	+	5619	-	MORN repeat-containing protein
TGRH88_007320	186.205	165.558	178.624	256.981	248.997	245.056	CM023085.1	723230	729158	-	1101	-	ubiquitin-conjugating enzyme subfamily protein
TGRH88_007330	17.1298	16.1884	19.0606	28.0713	26.4246	29.7859	CM023085.1	730833	753575	-	8919	-	DNA polymerase family B protein
TGRH88_007340	273.145	283.931	252.573	201.798	211.138	198.099	CM023085.1	756031	758183	+	1509	-	splicing factor U2AF family SnRNP auxilary factor large subunit, RRM domain-containing protein
TGRH88_007430	33.6933	33.9518	30.3015	28.1693	27.1117	24.0036	CM023085.1	801170	803569	-	1167	-	hypothetical protein
TGRH88_007440	11.3388	12.8271	11.311	9.76293	9.63427	8.72688	CM023085.1	805762	809727	+	2700	-	putative histone lysine methyltransferase, SET
TGRH88_007460	51.694	45.2332	53.4956	64.5026	67.9685	60.3213	CM023085.1	817113	822691	-	912	-	3' exoribonuclease family, domain 1 domain-containing protein
TGRH88_007470	109.13	82.7748	104.597	150.812	169.985	167.036	CM023085.1	824660	829709	+	2748	-	hypothetical protein
TGRH88_007480	14.9483	15.9317	18.4322	9.7979	10.1012	8.51851	CM023085.1	832323	833153	-	831	-	hypothetical protein
TGRH88_007500	17.5159	17.2799	19.2682	21.9627	22.5682	21.4841	CM023085.1	849521	868079	+	8661	-	eIF2 kinase IF2K-D (incomplete catalytic triad)
TGRH88_007530	10.9486	11.1981	11.9261	15.0051	13.8738	15.0263	CM023085.1	896199	908873	+	6057	-	hypothetical protein
TGRH88_007540	61.9046	63.7725	71.0155	55.6747	54.9097	55.0271	CM023085.1	912808	920625	+	2073	-	WD domain, G-beta repeat-containing protein
TGRH88_007550	2325.48	2321.88	2339.06	1902.55	1812.59	1899.55	CM023085.1	922722	923995	+	1152	-	microneme protein MIC3
TGRH88_007560	114.587	128.566	111.958	91.0261	98.4104	86.2323	CM023085.1	927085	931224	+	1032	-	putative membrane protein C17G8.08c
TGRH88_007580	237.479	237.962	242.91	227.623	211.279	206.589	CM023085.1	942535	948540	+	1353	-	splicing factor SF2
TGRH88_007590	3.50943	3.30892	3.89583	6.73793	7.62286	7.06952	CM023085.1	952286	958463	-	4320	-	hypothetical protein
TGRH88_007600	11.3207	8.43885	13.5697	22.6168	20.4984	16.3863	CM023085.1	958524	959720	+	216	-	hypothetical protein
TGRH88_007610	53.1955	51.2783	48.9893	44.8765	38.1918	34.5369	CM023085.1	962665	964167	-	855	-	hypothetical protein
TGRH88_007620	61.5237	67.6658	71.3736	63.6476	61.0382	62.1729	CM023085.1	965409	974885	+	3027	-	hypothetical protein
TGRH88_007640	1.49208	1.1853	1.50194	4.01611	4.16326	4.74272	CM023085.1	988407	999176	+	7932	-	hypothetical protein
TGRH88_007650	12.1097	11.917	12.7446	16.226	16.1456	15.6139	CM023085.1	1001763	1014395	-	9741	-	hypothetical protein
TGRH88_007660	51.0681	58.4103	58.0488	37.7332	42.7487	34.3109	CM023085.1	1018688	1020376	+	1176	-	SAG-related sequence SRS17A
TGRH88_007670	534.186	539.264	482.622	433.797	415.013	460.039	CM023085.1	1023794	1025408	+	1140	-	SAG-related sequence SRS17B
TGRH88_007680	144.484	131.233	151.568	200.877	190.164	224.004	CM023085.1	1029163	1031091	+	1446	-	hypothetical protein
TGRH88_007690	9.08864	8.20695	9.9013	15.1613	22.0404	23.8648	CM023085.1	1034387	1035953	+	678	-	putative kelch repeat protein
TGRH88_007700	10.4798	8.80772	11.0652	18.2769	16.3417	19.0378	CM023085.1	1039830	1045127	-	4956	-	hypothetical protein
TGRH88_007720	0.97891	0.822984	1.27458	5.61263	5.55794	7.12598	CM023085.1	1051438	1060427	+	4896	-	hypothetical protein
TGRH88_007730	4.34809	3.67509	6.10875	12.2055	11.2601	14.1803	CM023085.1	1060653	1081514	+	6996	-	hypothetical protein
TGRH88_007770	11.3047	9.21841	11.5037	16.8593	15.5174	17.6551	CM023085.1	1112947	1124145	-	7389	-	aurora kinase(incomplete catalytic triad)
TGRH88_007780	30.5596	31.0766	29.8372	41.2633	36.1454	43.4307	CM023085.1	1126779	1130245	-	957	-	hypothetical protein
TGRH88_007790	24.0836	29.0818	28.5518	22.932	20.5699	23.2557	CM023085.1	1132024	1133128	+	861	-	deoxyribose-phosphate aldolase
TGRH88_007830	17.7568	17.6495	17.3371	25.1504	21.7306	22.6569	CM023085.1	1144929	1149283	-	1647	-	pyridoxal phosphate enzyme, YggS family protein
TGRH88_007840	44.288	43.0848	41.9965	39.3148	38.1317	38.483	CM023085.1	1151048	1160300	+	2436	-	ATP-binding cassette sub-family F member 1
TGRH88_007850	134.106	129.484	128.208	90.766	96.072	90.9506	CM023085.1	1162631	1166017	+	795	-	putative eukaryotic initiation factor-6
TGRH88_007870	4.43805	3.69862	4.82286	7.51547	9.0547	9.68683	CM023085.1	1175738	1185539	-	3372	-	3'5'-cyclic nucleotide phosphodiesterase domain-containing protein
TGRH88_007880	179.563	165.719	165.434	142.196	159.854	152.568	CM023085.1	1187923	1189782	-	1614	-	putative PP2C
TGRH88_007890	58.3351	51.2915	50.8904	90.5338	105.175	105.324	CM023085.1	1191489	1196001	+	3060	-	transhydrogenase
TGRH88_007910	5.40061	4.31616	5.994	9.78212	10.9409	10.547	CM023085.1	1201217	1201761	-	489	-	hypothetical protein
TGRH88_007920	8.19646	6.48254	9.40725	16.6242	16.9075	18.509	CM023085.1	1202374	1211938	+	3759	-	RNA-directed RNA polymerase
TGRH88_007960	26.7699	23.3691	25.3505	35.9108	31.0562	33.7653	CM023085.1	1234314	1239421	-	1794	-	glucosephosphate-mutase GPM2
TGRH88_007990	97.1159	102.755	98.5824	78.0497	74.6729	71.5148	CM023085.1	1246694	1253091	-	1407	-	ATPase/histidine kinase/DNA gyrase B/HSP90 domain-containing protein
TGRH88_008010	0.241152	0.189224	0.093245	0.802964	0.500332	0.598384	CM023085.1	1258277	1260951	-	2028	-	calcium binding egf domain-containing protein
TGRH88_008020	34.6156	32.5592	33.0612	54.0587	53.6829	58.486	CM023085.1	1262966	1268700	+	1653	-	hypothetical protein
TGRH88_008030	12.2105	9.94778	11.1721	25.9773	35.436	32.5647	CM023085.1	1272823	1282981	-	5391	-	hypothetical protein
TGRH88_008070	8.78007	7.78901	8.66757	12.7244	11.9545	13.472	CM023085.1	1308509	1317921	+	5247	-	SWI2/SNF2-containing protein RAD5
TGRH88_008090	18.7062	17.6833	20.8061	26.4834	30.1217	32.1125	CM023085.1	1323893	1331113	+	7221	-	AP2 domain transcription factor AP2IV-4
TGRH88_008110	43.8896	41.306	39.497	49.3656	53.907	51.2117	CM023085.1	1342989	1344116	+	936	-	zinc finger, C3HC4 type (RING finger) domain-containing protein
TGRH88_008120	64.6968	59.3218	61.6094	68.5335	75.1014	70.4344	CM023085.1	1344471	1357832	-	6705	-	helicase associated domain (ha2) protein
TGRH88_008130	167.785	164.943	165.018	143.901	129.644	132.668	CM023085.1	1362445	1366744	-	1539	-	malate dehydrogenase MDH
TGRH88_008140	93.1535	86.2286	91.924	57.9556	61.1293	61.5991	CM023085.1	1370826	1372245	+	504	-	putative 30S ribosomal protein S16
TGRH88_008160	33.3989	33.6502	33.4715	32.7905	29.1407	31.1955	CM023085.1	1382291	1392454	-	4305	-	hypothetical protein
TGRH88_008180	31.268	30.49	32.9254	23.3749	20.0404	23.9792	CM023085.1	1407047	1408657	-	1611	-	hypothetical protein
TGRH88_008210	107.564	106.323	108.962	75.9693	71.7446	67.418	CM023085.1	1427887	1428588	+	702	-	hypothetical protein
TGRH88_008280	38.4992	40.7693	40.4682	34.8857	33.9488	32.3237	CM023085.1	1471335	1479990	-	3285	-	transcription initiation factor TFIID subunit TAF5
TGRH88_008290	0.783034	0.701241	0.7679	1.20445	1.3913	1.40796	CM023085.1	1481943	1490884	-	8619	-	Tubulin-tyrosine ligase family protein
TGRH88_008300	336.255	324.608	318.486	235.61	253.999	245.721	CM023085.1	1494196	1497149	+	1254	-	phosphoglycerate kinase PGKI
TGRH88_008310	1.74923	1.57273	1.59698	3.38747	2.56612	3.2654	CM023085.1	1497829	1500928	-	2013	-	hypothetical protein
TGRH88_008330	6.84479	5.6271	6.90429	9.54792	10.0257	10.4101	CM023085.1	1510918	1521225	-	5916	-	phosphoglycerate mutase family protein
TGRH88_008340	1.50479	1.47595	2.18193	3.39252	3.78433	6.7418	CM023085.1	1526916	1529085	-	390	-	hypothetical protein
TGRH88_008360	322.505	332.979	332.24	278.611	261.868	270.093	CM023085.1	1540089	1540808	+	720	-	MSP (Major sperm protein) domain-containing protein
TGRH88_008380	32.1877	26.1915	30.5662	52.777	52.0784	53.6137	CM023085.1	1548421	1556583	+	2586	-	SART-1 family protein
TGRH88_008390	0.372377	0.284076	0.239976	0.73189	1.05354	1.32611	CM023085.1	1560367	1562730	-	2364	-	Toxoplasma gondii family E protein
TGRH88_008400	1.50059	0.869717	1.25276	2.34212	3.53791	3.45552	CM023085.1	1569620	1571053	-	1434	-	hypothetical protein
TGRH88_008410	49.2902	41.9565	48.1594	57.3545	55.5296	57.7843	CM023085.1	1578503	1588223	+	5721	-	histone lysine methyltransferase SET8
TGRH88_008420	7.90644	5.64141	8.01139	34.0115	36.3907	48.4127	CM023085.1	1591205	1598023	-	5901	-	AP2 domain transcription factor AP2IV-5
TGRH88_008430	126.556	135.295	129.424	177.254	162.835	175.327	CM023085.1	1604845	1605351	+	507	-	TB2/DP1, HVA22 family protein
TGRH88_008440	24.3396	21.4376	24.7909	30.4129	33.3456	34.1636	CM023085.1	1607461	1618903	-	7563	-	hypothetical protein
TGRH88_008450	52.9484	59.3527	57.3186	41.3436	44.9326	40.0013	CM023085.1	1619935	1621490	+	1125	-	hypothetical protein
TGRH88_008470	553.987	538.762	516.221	674.839	620.23	686.82	CM023085.1	1648297	1650121	+	1416	-	protein disulfide isomerase
TGRH88_008480	2.10746	1.33752	2.15704	6.19168	5.96248	7.9466	CM023085.1	1650793	1652052	+	789	-	hypothetical protein
TGRH88_008490	54.7123	49.2761	52.5557	87.2747	85.3471	91.2544	CM023085.1	1652361	1654439	-	1137	-	S1 RNA binding domain-containing protein
TGRH88_008500	9.24118	9.26774	10.4387	17.827	13.905	18.5721	CM023085.1	1656404	1657345	-	942	-	hypothetical protein
TGRH88_008510	19.1787	21.2296	22.0202	33.5994	34.8449	34.923	CM023085.1	1657614	1663055	-	2499	-	hypothetical protein
TGRH88_008520	19.7386	16.3997	19.5505	29.0788	29.5962	31.4999	CM023085.1	1666680	1676670	-	8652	-	hypothetical protein
TGRH88_008530	507.033	479.234	491.014	655.835	613.229	599.516	CM023085.1	1679141	1681468	+	642	-	hypothetical protein
TGRH88_008540	49.8737	48.2249	47.857	45.3607	43.1109	43.4754	CM023085.1	1684800	1689471	-	3738	-	hypothetical protein
TGRH88_008550	31.9644	27.1763	30.5337	41.8623	44.4087	44.1341	CM023085.1	1691865	1699487	+	6732	-	hypothetical protein
TGRH88_008580	67.9603	53.9378	64.0275	76.7891	85.2677	83.7752	CM023085.1	1718929	1721877	+	2949	-	hypothetical protein
TGRH88_008600	33.2299	33.476	34.2599	32.6627	28.4776	29.116	CM023085.1	1732513	1743712	+	4998	-	hypothetical protein
TGRH88_008610	2.97728	2.92022	2.50059	5.1802	3.68236	5.50042	CM023085.1	1747384	1751950	+	2004	-	leucine rich repeat-containing protein
TGRH88_008620	593.122	623.029	555.759	502.764	467.114	460.363	CM023085.1	1753684	1757010	-	516	-	RNA recognition motif-containing protein
TGRH88_008630	25.9872	25.7026	27.0565	23.2358	22.4552	22.8627	CM023085.1	1758912	1768697	+	2247	-	translation initiation factor sui1 protein
TGRH88_008690	0.490565	0.74025	0.547167	0.903102	1.35233	1.48257	CM023085.1	1816902	1819493	+	2592	-	hypothetical protein
TGRH88_008700	23.3208	22.7066	23.2027	31.2443	33.5884	35.2955	CM023085.1	1822982	1833585	+	5163	-	CBS domain-containing protein
TGRH88_008710	22.2918	21.2696	22.7947	38.0278	37.219	38.491	CM023085.1	1836098	1839885	-	2580	-	hypothetical protein
TGRH88_008720	12.3251	9.45416	11.9652	22.9639	22.7255	24.0973	CM023085.1	1840212	1843925	-	3714	-	hypothetical protein
TGRH88_008750	8.38381	7.7832	8.72688	12.3495	12.7112	12.9366	CM023085.1	1856568	1866938	+	8505	-	hypothetical protein
TGRH88_008770	245.797	256.309	209.766	317.922	327.361	310.647	CM023085.1	1872462	1874932	-	1002	-	rhoptry protein ROP15
TGRH88_008790	1.66196	1.51024	1.67743	1.86496	2.3587	2.30791	CM023085.1	1883133	1900291	-	12006	-	sushi domain (scr repeat) domain-containing protein
TGRH88_008800	167.131	138.917	154.042	181.22	200.918	200.244	CM023085.1	1908350	1909657	-	1308	-	rhoptry kinase family protein ROP26 (incomplete catalytic triad)
TGRH88_008810	148.725	151.899	152.217	111.24	105.834	100.028	CM023085.1	1913433	1916831	+	828	-	hypothetical protein
TGRH88_008820	60.2171	64.2839	65.6064	48.6377	43.6115	42.6522	CM023085.1	1919961	1923004	+	588	-	putative peptidyl-tRNA hydrolase
TGRH88_008830	77.9981	86.0968	75.3979	63.4141	60.1551	54.2801	CM023085.1	1925564	1930457	-	1170	-	putative eukaryotic initiation factor-2B, alpha subunit
TGRH88_008840	20.9388	21.6035	21.7466	26.0847	25.9647	29.2894	CM023085.1	1933738	1938358	-	2700	-	hypothetical protein
TGRH88_008850	12.7022	12.4842	14.707	15.3458	15.2639	16.7474	CM023085.1	1942248	1954464	-	7554	-	hypothetical protein
TGRH88_008860	69.6885	72.3438	74.1865	53.3264	58.9209	48.886	CM023085.1	1958738	1963940	-	1899	-	aminotransferase, class V superfamily protein
TGRH88_008870	95.8933	96.7725	84.2508	70.733	77.3716	61.91	CM023085.1	1964472	1964930	+	459	-	hypothetical protein
TGRH88_008880	61.0005	58.9717	65.5753	44.5041	42.3194	44.7641	CM023085.1	1965161	1965718	+	558	-	hypothetical protein
TGRH88_008890	108.476	123.432	116.347	84.6546	80.1738	84.1149	CM023085.1	1965809	1966129	+	321	-	hypothetical protein
TGRH88_008910	765.535	834.327	767.119	555.695	488.888	517.77	CM023085.1	1977729	1979456	+	300	-	Sec61beta family protein
TGRH88_008920	312.622	318.789	293.993	290.838	272.725	291.267	CM023085.1	1981434	1983901	-	576	-	hypothetical protein
TGRH88_008930	131.142	140.041	146.336	111.865	107.903	102.129	CM023085.1	1986452	1991514	-	807	-	RNA recognition motif-containing protein
TGRH88_008940	149.653	164.661	159.542	128.958	118.025	107.617	CM023085.1	1991533	1992328	-	483	-	hypothetical protein
TGRH88_008950	13.4314	9.08368	11.2211	44.5198	39.8732	42.3135	CM023085.1	1994558	1999975	+	5418	-	hypothetical protein
TGRH88_008960	2.9143	3.09664	2.87584	4.48546	5.15324	5.39846	CM023085.1	2001519	2003129	-	1611	-	hypothetical protein
TGRH88_009010	111.52	111.835	111.204	84.1384	82.1103	90.4014	CM023085.1	2022752	2028068	+	1056	-	putative replication factor C subunit 4
TGRH88_009020	1.00134	1.21787	1.08412	1.70877	2.15309	2.1534	CM023085.1	2029026	2032577	-	2442	-	oocyst wall protein
TGRH88_009050	42.5106	43.9521	43.0206	39.5741	33.2063	40.2732	CM023085.1	2051287	2055284	-	3189	-	hypothetical protein
TGRH88_009090	22.6522	18.9284	22.6942	28.5475	30.5921	28.5929	CM023085.1	2071976	2082158	-	1779	-	putative dihydroorotate dehydrogenase reveal
TGRH88_009100	25.0627	19.1438	20.7968	16.1549	13.8051	14.2174	CM023085.1	2083594	2084494	+	441	-	Erv1 / Alr family protein
TGRH88_009130	14.1691	12.9358	16.1613	28.4666	26.3089	28.9441	CM023085.1	2102585	2108762	+	1995	-	hemimethylated DNA binding domain-containing protein
TGRH88_009140	1.29551	2.54136	2.60901	4.1564	6.71969	6.36229	CM023085.1	2108937	2110342	-	906	-	hypothetical protein
TGRH88_009160	5.98998	6.73042	6.08348	10.217	11.2622	11.2102	CM023085.1	2116229	2118808	-	2580	-	Ferredoxin-fold anticodon binding domain-containing protein
TGRH88_009200	1.75788	1.50219	2.19155	7.25764	7.78386	9.08344	CM023085.1	2143367	2176228	+	25929	-	hypothetical protein
TGRH88_009220	1827.05	1911.42	1864.49	1757.76	1619.08	1643.07	CM023085.1	2177905	2179963	+	945	-	ribosomal protein RPS6
TGRH88_009300	1575.06	1747.21	1500.77	1418.69	1267.36	1271.13	CM023085.1	2269535	2270029	+	495	-	hypothetical protein
TGRH88_009310	19.3566	19.9942	20.1731	18.5047	14.8319	16.6981	CM023085.1	2273890	2281241	-	1617	-	FYVE zinc finger domain-containing protein
TGRH88_009330	17.9862	17.2579	18.4623	18.058	13.1046	15.6106	CM023085.1	2311245	2315108	-	3252	-	hypothetical protein
TGRH88_009350	10.6041	9.87695	10.6713	14.1012	13.8066	14.1545	CM023085.1	2318421	2330596	-	4944	-	DNA polymerase I domain-containing protein
TGRH88_009360	101.051	102.491	97.6825	73.5398	69.7075	80.6084	CM023085.1	2334825	2336401	-	483	-	IMC sub-compartment protein ISP2
TGRH88_009440	3.33049	4.47016	5.76114	7.66054	7.43895	10.8739	CM023085.1	2373191	2373748	-	558	-	hypothetical protein
TGRH88_009450	6.66796	4.5866	5.19002	8.24478	10.7801	10.3858	CM023085.1	2374138	2376396	-	2259	-	dense granule protein GRA11
TGRH88_009460	4.34716	4.18184	4.6063	6.4371	7.09562	6.91466	CM023085.1	2381924	2383093	-	1170	-	hypothetical protein
TGRH88_009470	7.87822	5.70626	7.73275	15.1339	16.9169	15.664	CM023085.1	2387440	2388246	-	807	-	hypothetical protein
TGRH88_009480	14.4063	10.0399	5.13064	24.4577	25.3847	35.6688	CM023085.1	2388313	2389317	+	258	-	hypothetical protein
TGRH88_009490	3.8586	2.93384	4.48175	6.47381	9.19609	8.31901	CM023085.1	2389343	2392725	-	3270	-	hypothetical protein
TGRH88_009570	47.9176	47.726	52.1699	70.5491	68.0176	73.9299	CM023085.1	2441101	2444453	-	792	-	hypothetical protein
TGRH88_009590	46.2254	44.9064	46.3608	41.4387	40.5013	40.3595	CM023085.1	2447968	2453450	-	3102	-	hypothetical protein
TGRH88_009600	9.11981	4.67615	9.11312	81.7566	108.995	132.149	CM023085.1	2460018	2467061	+	6360	-	hypothetical protein
TGRH88_009650	79.4864	80.5306	83.9682	67.6028	51.1713	51.9167	CM023085.1	2509408	2510510	-	411	-	hypothetical protein
TGRH88_009660	53.5035	57.5469	56.1278	42.3077	40.9969	36.2234	CM023085.1	2510592	2515214	-	1287	-	SNARE associated protein
TGRH88_009690	34.8749	40.9388	42.1525	34.6605	36.6497	29.4301	CM023085.1	2526600	2529836	+	1938	-	hypothetical protein
TGRH88_009750	128.655	93.9847	111.715	186.549	206.32	209.534	CM023085.1	2561540	2564445	-	2556	-	hypothetical protein
TGRH88_009800	3.98053	3.23641	3.21497	4.25087	6.29772	5.36095	CM023085.1	2597522	2602568	-	3735	-	putative NAD(P) transhydrogenase subunit beta
TGRH88_009850	19.7922	18.6073	19.3705	34.5234	35.3172	32.3504	CM023085.1	2621441	2622631	+	1191	-	SAG-related sequence SRS19C
TGRH88_009860	16.0159	12.5831	16.0349	11.8186	11.4052	12.0812	CM023085.1	2623862	2625058	+	1197	-	SAG-related sequence SRS19B
TGRH88_009880	28.2735	24.9834	28.5621	61.7545	53.0878	64.7844	CM023085.1	2628515	2629854	-	384	-	hypothetical protein
TGRH88_009950	11.9282	3.50987	5.76527	43.4409	43.8717	27.1316	CM023085.1	1037223	1037304	-	82	-	tRNA-Ser
TGRH88_010030	45.9308	55.0876	51.5311	34.9158	40.174	34.2011	CM023090.1	162464	163208	-	411	-	Toxoplasma gondii family B protein
TGRH88_010070	11.2451	8.25483	8.8876	13.1727	12.6726	12.4306	CM023090.1	233667	235049	+	1383	-	putative adenylosuccinate synthetase
TGRH88_010090	222.899	236.601	212.996	203.108	202.372	200.932	CM023090.1	239603	240306	-	459	-	cwf18 pre-mRNA splicing factor protein
TGRH88_010100	7.5013	4.23178	7.25124	26.9361	28.5283	31.4026	CM023090.1	241572	245561	+	3990	-	hypothetical protein
TGRH88_010130	151.929	158.589	146.435	130.854	106.048	114.656	CM023090.1	253919	255490	+	441	-	putative glutaredoxin
TGRH88_010140	91.6847	69.0687	92.168	149.916	153.273	170.729	CM023090.1	258903	263519	-	1389	-	putative proliferation-associated protein 2G4
TGRH88_010160	74.0713	77.868	77.1901	69.5347	66.9471	66.2226	CM023090.1	273557	277868	+	1269	-	SNARE associated Golgi protein
TGRH88_010180	4.79466	2.50814	2.47191	18.9582	20.7999	22.1422	CM023090.1	293011	293675	-	306	-	hypothetical protein
TGRH88_010190	33.0977	30.5252	33.9045	70.1122	71.5582	78.6543	CM023090.1	297577	298566	-	990	-	hypothetical protein
TGRH88_010210	54.8654	55.3612	50.8336	40.6738	39.0132	45.8515	CM023090.1	304934	305491	-	558	-	hypothetical protein
TGRH88_010220	29.8867	32.0454	27.7085	20.9206	26.648	24.3688	CM023090.1	306772	311107	+	1440	-	DEAD/DEAH box helicase family protein
TGRH88_010260	3.80865	3.36619	5.13817	5.44372	7.18367	5.88501	CM023090.1	340463	352542	-	2337	-	putative NBP2b protein
TGRH88_010280	90.5971	85.9201	82.6864	66.8756	60.3467	64.8026	CM023090.1	371513	376149	-	1044	-	tetratricopeptide repeat-containing protein
TGRH88_010300	181.745	184.341	183.631	142.71	154.247	145.979	CM023090.1	389205	392557	+	726	-	Rab 5
TGRH88_010310	54.5225	58.1584	54.5421	44.7356	46.3207	41.4376	CM023090.1	395573	405783	+	2316	-	dynamin-related protein DRPA
TGRH88_010330	24.8299	27.3887	25.3854	21.0876	23.6352	21.473	CM023090.1	413409	419846	+	2529	-	hypothetical protein
TGRH88_010380	23.194	25.8259	26.2507	16.662	17.4367	18.1772	CM023090.1	455219	456403	+	1185	-	hypothetical protein
TGRH88_010390	97.7871	83.3052	100.891	151.076	162.371	159.354	CM023090.1	460954	471560	+	4071	-	transporter, cation channel family protein
TGRH88_010400	16.8445	16.1822	18.1378	19.9656	20.0238	19.6107	CM023090.1	476658	491346	+	6219	-	CPSF A subunit region protein
TGRH88_010430	23.9888	20.747	25.8581	44.4278	48.1491	45.1741	CM023090.1	509732	518534	+	6483	-	microneme protein MIC12
TGRH88_010460	8.86356	8.96799	10.5541	11.7412	10.9762	11.455	CM023090.1	542948	556387	-	9093	-	hypothetical protein
TGRH88_010470	3.26875	3.28831	4.21304	5.84316	5.92821	5.28598	CM023090.1	557425	559058	-	1167	-	hypothetical protein
TGRH88_010490	146.749	144.878	148.358	119.705	120.031	120.73	CM023090.1	561267	569616	+	1527	-	multi-pass transmembrane protein
TGRH88_010500	135.955	135.858	135.543	101.332	105.708	94.7377	CM023090.1	569741	570199	-	459	-	hypothetical protein
TGRH88_010530	97.4509	89.046	109.699	139.824	134.372	128.876	CM023090.1	597158	598175	+	543	-	hypothetical protein
TGRH88_010540	128.772	110.472	139.461	174.828	173.339	186.636	CM023090.1	599728	603457	+	2739	-	cyclin2 related protein
TGRH88_010560	21.9045	24.4411	23.532	22.1699	19.0301	19.5783	CM023090.1	618435	624413	+	4251	-	folate-binding protein YgfZ protein
TGRH88_010590	18.9587	17.8875	20.8632	14.8124	16.209	14.4467	CM023090.1	645422	649421	-	1491	-	hypothetical protein
TGRH88_010600	24.7338	24.2598	29.778	14.7399	22.2656	18.3656	CM023090.1	651467	652523	+	435	-	putative anaphase promoting complex subunit 11
TGRH88_010610	83.7173	83.2186	86.0127	74.1076	77.1793	69.458	CM023090.1	654226	658097	-	1041	-	hypothetical protein
TGRH88_010620	287.505	293.485	275.329	251.869	249.043	232.315	CM023090.1	659745	661082	+	693	-	hypothetical protein
TGRH88_010630	4.15643	3.54732	4.48749	6.79628	7.68692	7.81334	CM023090.1	662211	665018	+	1812	-	putative preprocathepsin c precursor
TGRH88_010680	40.31	45.5179	40.6853	36.5688	32.1054	34.0592	CM023090.1	698957	703038	-	1155	-	RING zinc finger protein
TGRH88_010700	82.2746	87.3037	85.3026	98.6699	104.297	109.989	CM023090.1	705660	711358	+	1278	-	DnaJ domain-containing protein
TGRH88_010710	286.206	317.74	297.314	210.236	223.867	212.715	CM023090.1	713363	715766	-	609	-	putative mago nashi family protein 2
TGRH88_010720	0.319644	0.274328	0.231741	0.457326	1.20579	1.11537	CM023090.1	717830	723085	-	2448	-	scavenger receptor protein SR1 precursor
TGRH88_010730	3224.36	3613.79	3318.06	2412.44	2322.7	2281.43	CM023090.1	723600	724828	-	516	-	ribosomal protein RPL32
TGRH88_010750	52.7437	47.0372	52.661	38.1337	40.2444	40.1948	CM023090.1	728965	730149	-	1185	-	UDP-galactose transporter subfamily protein
TGRH88_010760	32.2656	31.0238	34.3796	42.3819	46.5997	47.187	CM023090.1	732174	743432	+	7233	-	kinesin motor domain-containing protein
TGRH88_010780	161.682	185.844	175.409	144.321	124.503	123.507	CM023090.1	754975	755340	-	366	-	LSM domain-containing protein
TGRH88_010790	52.2834	60.5005	66.1569	39.121	36.5648	47.6785	CM023090.1	758021	759150	-	333	-	hypothetical protein
TGRH88_010800	13.2768	11.9096	15.271	20.7224	15.9682	16.3767	CM023090.1	759714	765463	+	2328	-	fumarate hydratase
TGRH88_010830	69.4974	84.6356	75.8299	65.9374	63.4604	63.3627	CM023090.1	782176	786234	-	798	-	hypothetical protein
TGRH88_010850	51.1249	50.1764	47.7228	40.3381	41.6193	40.4442	CM023090.1	789930	794215	-	3063	-	hypothetical protein
TGRH88_010890	7.50469	5.88868	6.28724	9.28389	10.0657	13.1905	CM023090.1	814523	815695	+	1173	-	SAG-related sequence SRS38B
TGRH88_010900	5.35035	5.08381	5.73768	8.61179	9.38198	10.6313	CM023090.1	817037	818206	+	1170	-	SAG-related sequence SRS38A
TGRH88_010910	64.3757	68.3629	65.2848	58.3306	50.9847	54.1751	CM023090.1	819387	821380	-	588	-	hypothetical protein
TGRH88_010920	90.875	93.8627	98.4945	78.9273	71.2898	79.3829	CM023090.1	824805	829597	-	2637	-	protein phosphatase 2C domain-containing protein
TGRH88_010930	40.7546	42.2415	46.2694	33.9854	30.2025	35.3825	CM023090.1	833755	835446	+	1692	-	hypothetical protein
TGRH88_010950	151.489	160.044	163.784	124.34	116.15	121.415	CM023090.1	845145	846425	-	1281	-	aquaporin 2
TGRH88_010960	2893.68	3170.76	2882.79	2035.3	2033.82	1938.91	CM023090.1	847422	849325	+	474	-	ribosomal protein RPL14
TGRH88_010970	41.4669	44.1908	44.1643	66.2036	58.9082	63.5998	CM023090.1	850973	853603	+	927	-	hydrolase, alpha/beta fold family protein
TGRH88_010990	73.7693	76.9238	76.5408	60.2244	59.8804	54.8125	CM023090.1	858130	864558	-	1428	-	hypothetical protein
TGRH88_011000	1.67797	1.50985	1.81245	2.10277	2.20167	2.28548	CM023090.1	867525	889350	+	13407	-	ribonuclease type III Dicer
TGRH88_011010	34.3557	39.9421	37.1758	29.7457	28.7731	28.5842	CM023090.1	891996	896585	+	2289	-	hypothetical protein
TGRH88_011020	98.9334	102.106	98.0333	83.7376	84.0548	83.5091	CM023090.1	900489	911069	+	3312	-	beta-COP
TGRH88_011040	98.9793	104.166	103.482	164.764	146.127	142.632	CM023090.1	913702	915694	+	921	-	hypothetical protein
TGRH88_011050	1025.79	1023.04	976.811	782.994	747.1	766.692	CM023090.1	918258	920313	-	1350	-	beta-tubulin
TGRH88_011070	55.9054	57.6717	62.4322	46.6796	45.6814	49.0195	CM023090.1	933623	937157	-	3144	-	DHHC zinc finger domain-containing protein
TGRH88_011080	46.1093	46.1008	48.6555	33.9252	37.9857	33.2784	CM023090.1	939733	944644	+	1644	-	general transcription factor IIH polypeptide 3 GTF2H3
TGRH88_011090	134.574	115.586	125.979	220.419	233.607	243.742	CM023090.1	947226	954568	+	3198	-	3'5'-cyclic nucleotide phosphodiesterase domain-containing protein
TGRH88_011110	242.38	255.83	216.22	198.16	194.139	180.304	CM023090.1	957180	958570	+	774	-	cyclin, N-terminal domain-containing protein
TGRH88_011120	6.05451	3.58849	6.13436	29.5456	31.7553	37.8933	CM023090.1	960388	963408	+	3021	-	hypothetical protein
TGRH88_011130	51.5056	48.5754	50.1875	59.9489	58.0703	60.5908	CM023090.1	964244	967123	+	1185	-	putative dihydrouridine synthase
TGRH88_011170	12.4594	10.6008	14.0751	26.8731	29.3136	30.8858	CM023090.1	983712	999284	-	11964	-	Sec7 domain-containing protein
TGRH88_011180	8.31504	7.5118	8.67241	16.3934	17.3343	20.8136	CM023090.1	1000807	1001253	-	447	-	hypothetical protein
TGRH88_011190	104.188	110.16	104.592	82.8332	73.4258	77.7327	CM023090.1	1002268	1005531	+	951	-	hypothetical protein
TGRH88_011230	18.6855	16.715	16.6324	27.1402	26.8719	27.8736	CM023090.1	1024896	1027971	-	1785	-	isocitrate dehydrogenase
TGRH88_011240	133.437	140.671	136.956	120.644	116.686	114.478	CM023090.1	1031516	1036535	+	1068	-	putative transporter/permease protein
TGRH88_011260	1.33118	1.36593	1.90051	5.54055	6.18044	6.98741	CM023090.1	1042459	1047874	-	4776	-	leucyl-tRNA synthetase (LeuRS2)
TGRH88_011300	34.7034	25.1521	35.3695	72.0583	74.6048	76.2221	CM023090.1	1059267	1065967	-	5031	-	hypothetical protein
TGRH88_011310	57.427	52.7962	57.7638	43.6182	50.1646	41.8626	CM023090.1	1069383	1073311	+	1848	-	hypothetical protein
TGRH88_011330	0.931084	0.897759	0.808515	2.74226	3.72068	3.76901	CM023090.1	1075083	1082795	-	6198	-	hypothetical protein
TGRH88_011370	363.611	325.826	355.765	408.906	462.161	456.179	CM023090.1	1099961	1108534	+	2145	-	putative Acetyl-coenzyme A synthetase 2
TGRH88_011380	83.886	86.6664	74.3321	92.9307	98.2554	105.463	CM023090.1	1112997	1117842	+	1749	-	hypothetical protein
TGRH88_011390	55.9999	64.2537	66.9732	52.7726	45.1251	45.4135	CM023090.1	1120115	1122459	-	648	-	thioredoxin domain-containing protein
TGRH88_011430	49.8876	52.399	49.1738	32.0859	42.0465	35.7396	CM023090.1	1149408	1151699	-	498	-	hypothetical protein
TGRH88_011440	36.1066	37.5289	33.3401	70.0935	75.9798	70.2038	CM023090.1	1152918	1154201	+	363	-	hypothetical protein
TGRH88_011450	476.298	504.014	491.251	427.015	365.63	375.928	CM023090.1	1156334	1157212	-	276	-	putative small ubiquitin family modifier
TGRH88_011460	13.69	10.3357	11.9276	20.149	26.8405	23.8384	CM023090.1	1161438	1163746	+	1086	-	lysine decarboxylase family protein
TGRH88_011470	1.78364	1.89819	2.45014	7.10063	7.69543	9.57141	CM023090.1	1167491	1192934	+	13545	-	hypothetical protein
TGRH88_011570	19.4197	20.1542	20.6381	15.7576	14.3097	17.315	CM023090.1	1276577	1280728	-	3294	-	hypothetical protein
TGRH88_011580	31.843	35.1234	37.1373	27.8752	24.7519	29.5515	CM023090.1	1282863	1289290	+	1800	-	Alpha-1,3-mannosyl-glycoprotein 2-beta-N-acetylglucosaminyltransferase
TGRH88_011610	28.989	31.4172	30.4443	26.9987	23.8624	25.3835	CM023090.1	1295872	1309090	+	2733	-	HEAT repeat-containing protein
TGRH88_011630	74.0792	80.4909	72.5744	45.349	53.9653	43.1108	CM023090.1	1320659	1323373	+	882	-	hypothetical protein
TGRH88_011650	136.265	136.775	130.724	100.881	102.627	93.7448	CM023090.1	1328922	1335411	-	1137	-	peptidase, M50 family protein
TGRH88_011690	1.20754	1.39975	1.06117	3.54102	4.86579	5.78841	CM023090.1	1357289	1359894	-	891	-	EF hand family protein
TGRH88_011700	115.408	122.119	105.142	90.5825	91.4915	87.4648	CM023090.1	1361784	1363256	-	1473	-	rhoptry kinase family protein ROP41
TGRH88_011710	71.9878	71.5278	73.7019	81.5857	82.0391	90.7607	CM023090.1	1365308	1368391	-	1356	-	hypothetical protein
TGRH88_011720	155.505	144.892	133.417	258.79	266.817	284.006	CM023090.1	1372620	1374806	+	2187	-	hypothetical protein
TGRH88_011730	3225.07	3432.83	2905.28	2330.47	2236.96	2189.41	CM023090.1	1377046	1378415	+	363	-	ribosomal protein RPL31
TGRH88_011750	2336.71	2385.42	2333.45	1628.53	1672.87	1601.18	CM023090.1	1382766	1385105	-	864	-	ribosomal protein RPSA
TGRH88_011760	259.556	266.948	247.456	216.936	238.054	213.578	CM023090.1	1386091	1386858	+	768	-	hypothetical protein
TGRH88_011790	81.1056	76.5664	80.8631	69.466	59.2698	59.8415	CM023090.1	1404217	1405791	-	1575	-	putative pre-mRNA splicing factor
TGRH88_011800	3.38402	2.8168	3.639	6.12497	5.69274	6.07079	CM023090.1	1407516	1444444	+	26736	-	phosphatidylinositol 3- and 4-kinase
TGRH88_011820	64.2305	68.3891	62.5615	52.8149	53.3574	51.8049	CM023090.1	1450817	1455253	-	2403	-	pantoate-beta-alanine ligase
TGRH88_011880	3.26037	2.7182	3.41432	4.01449	6.04704	7.41598	CM023090.1	1500162	1502804	+	1800	-	hypothetical protein
TGRH88_011890	578.121	579.533	580.681	393.497	390.672	393.974	CM023090.1	1506515	1507666	+	1152	-	hypothetical protein
TGRH88_011900	4.59919	5.03064	5.2722	6.41423	5.92699	6.75922	CM023090.1	1511401	1523175	+	8124	-	flagellar/basal body protein
TGRH88_011910	27.804	25.7019	28.0483	32.406	31.3483	31.6694	CM023090.1	1524857	1536468	-	6297	-	hypothetical protein
TGRH88_011950	200.847	183.7	202.206	177.058	167.335	166.22	CM023090.1	1554510	1557583	-	1479	-	RNA recognition motif-containing protein
TGRH88_011960	181.06	175.055	179.588	134.098	136.349	132.421	CM023090.1	1559546	1569189	+	1968	-	hypothetical protein
TGRH88_011970	140.327	153.92	133.571	113.457	105.195	97.9166	CM023090.1	1572913	1575293	+	819	-	hypothetical protein
TGRH88_011980	12.9253	12.123	13.132	20.5088	20.0245	21.5146	CM023090.1	1576817	1586736	-	6228	-	chloride transporter, chloride channel (ClC) family protein
TGRH88_012000	84.078	90.219	80.5111	69.3925	67.9244	68.0308	CM023090.1	1588540	1591865	+	990	-	hypothetical protein
TGRH88_012010	134.725	138.514	134.279	85.593	93.7745	78.0085	CM023090.1	1593717	1596638	-	1566	-	hypothetical protein
TGRH88_012020	61.7553	59.4967	61.3386	67.0522	70.177	77.8989	CM023090.1	1598964	1601154	+	1785	-	hypothetical protein
TGRH88_012030	170.248	144.416	153.821	185.034	185.076	191.329	CM023090.1	1601845	1605121	-	1407	-	hexokinase
TGRH88_012040	72.2245	67.9025	69.7754	68.6519	61.7375	59.3225	CM023090.1	1609270	1613709	+	2286	-	hypothetical protein
TGRH88_012060	155.661	163.378	169.48	136.757	128.135	136.148	CM023090.1	1621437	1626402	+	771	-	hypothetical protein
TGRH88_012070	60.5957	56.2259	58.1091	47.2052	49.8638	46.1281	CM023090.1	1630081	1631904	+	1824	-	G-protein beta WD-40 repeat containing protein
TGRH88_012110	433.469	511.399	468.102	403.488	349.314	346.484	CM023090.1	1660502	1661535	+	366	-	hypothetical protein
TGRH88_012140	241.714	228.478	223.257	209.923	211.566	216.199	CM023090.1	1668575	1671124	-	1182	-	putative cell-cycle-associated protein kinase GSK
TGRH88_012150	11.7349	11.5693	12.2793	20.7076	18.0835	20.9508	CM023090.1	1675298	1676914	+	1617	-	hypothetical protein
TGRH88_012170	9.00317	7.11593	9.12551	12.3695	15.4975	11.7484	CM023090.1	1686986	1688104	+	1119	-	hypothetical protein
TGRH88_012180	16.7246	14.4345	16.8311	20.2617	19.4852	20.952	CM023090.1	1688915	1692616	-	3702	-	hypothetical protein
TGRH88_012200	61.0256	62.1501	64.678	56.7879	50.8005	51.8092	CM023090.1	1702888	1705992	+	1380	-	hypothetical protein
TGRH88_012220	99.9778	100.595	97.6115	80.8353	84.5414	75.7967	CM023090.1	1716888	1726555	+	4695	-	RNA recognition motif-containing protein
TGRH88_012230	28.9723	30.5851	29.1257	26.943	23.6501	21.3844	CM023090.1	1730210	1736986	+	3717	-	hypothetical protein
TGRH88_012250	30.7299	34.9194	36.0451	29.3434	25.1813	21.2134	CM023090.1	1747120	1750129	+	1044	-	co-chaperone GrpE protein
TGRH88_012270	19.2781	15.7413	20.5811	33.8244	31.3872	34.6994	CM023090.1	1768437	1781662	+	9087	-	Ulp1 protease family, C-terminal catalytic domain-containing protein
TGRH88_012340	0.362884	0.30117	0.404754	0.580912	1.39523	0.894673	CM023090.1	1810120	1815998	+	3504	-	putative rhoptry neck protein
TGRH88_012360	0.980563	0.240442	1.18484	4.08123	2.77423	2.02761	CM023090.1	1829322	1829720	-	399	-	hypothetical protein
TGRH88_012370	15.6178	9.67207	17.3815	39.8229	39.0085	47.0824	CM023090.1	1835606	1846175	-	5505	-	hypothetical protein
TGRH88_012380	1.98761	1.693	2.25842	7.90984	9.9971	10.7436	CM023090.1	1852799	1862211	-	5610	-	Tubulin-tyrosine ligase family protein
TGRH88_012420	0.0536687	0.1316	0.129699	0.586362	0.531441	1.02653	CM023090.1	1874876	1878520	+	3645	-	hypothetical protein
TGRH88_012460	16.2666	14.608	15.8945	30.5181	29.187	31.452	CM023090.1	1897494	1904257	-	2778	-	glutamate 5-kinase domain-containing protein
TGRH88_012470	18.8315	14.611	14.6716	35.3875	33.1333	39.5209	CM023090.1	1904362	1905780	-	348	-	hypothetical protein
TGRH88_012490	201.265	188.06	171.403	247.002	271.526	267.597	CM023090.1	1918992	1920683	+	780	-	hypothetical protein
TGRH88_012510	68.8941	70.5502	71.4704	55.8723	54.9201	54.816	CM023090.1	1931731	1939118	+	3900	-	hypothetical protein
TGRH88_012550	50.5578	53.7302	53.9477	52.4924	44.5287	44.6037	CM023090.1	1966158	1970713	-	2664	-	hypothetical protein
TGRH88_012590	137.702	139.068	136.451	105.371	109.424	105.414	CM023090.1	2000174	2003287	+	3114	-	Sodium:neurotransmitter symporter family protein
TGRH88_012600	4.71064	4.33933	5.20528	8.30375	8.20945	8.40764	CM023090.1	2005197	2018366	-	11607	-	zinc finger, C3HC4 type (RING finger) domain-containing protein
TGRH88_012610	13.06	11.3379	13.2156	16.3072	16.6492	19.0571	CM023090.1	2020680	2033320	+	5280	-	ATP-dependent DNA helicase, RecQ family protein
TGRH88_012620	35.6741	37.2363	36.0947	32.1924	34.5267	31.2608	CM023090.1	2040818	2050580	+	3759	-	hypothetical protein
TGRH88_012640	0.829347	0.762611	0.751593	1.72593	2.68859	2.84034	CM023090.1	2063569	2066375	-	1887	-	hypothetical protein
TGRH88_012650	6.13785	6.51088	7.71878	9.48986	11.096	9.46915	CM023090.1	2071946	2084864	+	10167	-	hypothetical protein
TGRH88_012690	1.20229	1.0771	1.66552	4.61005	5.19604	5.77477	CM023090.1	2113717	2126985	-	10332	-	HEAT repeat-containing protein
TGRH88_012700	49.1838	50.4603	52.0619	44.8091	48.1329	46.556	CM023090.1	2136325	2140291	-	2637	-	hypothetical protein
TGRH88_012720	10.6505	9.34492	12.4667	15.9449	14.2464	13.109	CM023090.1	2146669	2151956	-	2700	-	hypothetical protein
TGRH88_012730	30.1512	35.0918	31.4471	27.2453	27.5505	25.8038	CM023090.1	2153573	2158739	+	1356	-	bucentaur or craniofacial development domain-containing protein
TGRH88_012750	64.0265	65.0152	61.9417	57.8065	51.8595	48.5197	CM023090.1	2164636	2168898	-	1905	-	putative cyclin 4
TGRH88_012760	52.6105	64.6844	51.8117	48.8318	41.9286	36.0073	CM023090.1	2169702	2170097	-	396	-	hypothetical protein
TGRH88_012770	2.18706	1.70349	2.38952	4.36018	4.57575	5.52949	CM023090.1	2174389	2190086	+	10644	-	DNA polymerase family B protein
TGRH88_012780	2.72029	2.82434	2.89898	9.51343	12.7521	13.651	CM023090.1	2192507	2200155	+	7371	-	SAG-related sequence SRS44
TGRH88_012810	49.9336	62.5171	55.9352	29.6464	41.2739	32.4942	CM023090.1	2219734	2220392	-	333	-	hypothetical protein
TGRH88_012830	386.101	384.784	369.792	303.123	306.335	298.062	CM023090.1	2229230	2235331	-	1293	-	RNA recognition motif-containing protein
TGRH88_012840	112.617	104.445	97.731	88.3924	78.8438	78.2419	CM023090.1	2239575	2240714	+	654	-	hypothetical protein
TGRH88_012850	6.54811	5.73078	6.9913	13.2546	15.7461	16.5116	CM023090.1	2242031	2254289	-	9291	-	AP2 domain transcription factor AP2IX-3
TGRH88_012860	26.2641	29.1659	27.9177	23.2974	23.9149	20.9641	CM023090.1	2258904	2262944	-	1944	-	hypothetical protein
TGRH88_012880	39.1008	41.3639	42.0985	33.9662	36.0208	29.1493	CM023090.1	2264910	2272377	+	2484	-	DNA-directed RNA polymerase III RPC5
TGRH88_012890	21.8632	23.5061	24.3119	19.6074	21.0872	20.6285	CM023090.1	2275837	2293393	+	2559	-	putative DNA topoisomerase III beta-1
TGRH88_012910	0.284335	0.165714	0.334607	1.98097	2.43665	3.19963	CM023090.1	2303587	2327660	+	23736	-	hypothetical protein
TGRH88_012920	1.84007	2.0304	1.33405	8.9151	10.7373	9.15553	CM023090.1	2329488	2331550	-	1701	-	hypothetical protein
TGRH88_012930	13.4184	12.4941	13.7929	21.6143	20.9127	24.2453	CM023090.1	2334846	2342445	+	6903	-	hypothetical protein
TGRH88_012960	16.3346	13.3959	19.2861	42.6567	52.0258	57.4996	CM023090.1	2358164	2369153	+	8952	-	hypothetical protein
TGRH88_012970	54.0355	53.8944	59.7277	105.097	136.107	156.523	CM023090.1	2369614	2370834	+	429	-	hypothetical protein
TGRH88_012980	14.9291	17.1676	18.9101	23.212	33.4988	36.0154	CM023090.1	2373016	2373585	+	570	-	hypothetical protein
TGRH88_012990	50.7169	48.7183	49.2596	40.5428	44.9447	43.3639	CM023090.1	2375560	2376774	+	1215	-	hypothetical protein
TGRH88_013000	52.6266	50.4014	50.5786	45.8834	44.9279	41.1679	CM023090.1	2378646	2389494	-	3864	-	hypothetical protein
TGRH88_013060	4.69364	3.95144	4.3437	8.18908	6.92888	7.17567	CM023090.1	2429903	2446076	-	15150	-	hypothetical protein
TGRH88_013120	94.9378	97.3743	100.162	80.4199	71.9473	71.6013	CM023090.1	2488553	2492780	+	1668	-	hypothetical protein
TGRH88_013140	19.3755	24.194	18.5791	17.0031	15.6307	15.527	CM023090.1	2496850	2499593	-	1257	-	hypothetical protein
TGRH88_013190	19.1787	25.2606	22.3796	17.1052	15.1155	14.4467	CM023090.1	2510973	2511686	-	714	-	adenylate kinase
TGRH88_013200	10.6152	11.6016	12.167	15.3453	16.2319	15.953	CM023090.1	2512558	2518346	+	2580	-	putative histone lysine methyltransferase, SET
TGRH88_013210	35.5136	41.3195	40.9783	48.5826	50.8927	52.9908	CM023090.1	2523102	2528600	+	1479	-	UBX domain-containing protein
TGRH88_013220	61.8048	57.5861	65.9341	84.0728	75.3522	77.8121	CM023090.1	2530035	2535947	-	3162	-	hypothetical protein
TGRH88_013230	439.747	429.633	432.512	471.991	546.67	534.346	CM023090.1	2540362	2544545	+	1821	-	tryptophanyl-tRNA synthetase (TrpRS2)
TGRH88_013240	96.5902	98.3759	96.7361	83.425	78.639	82.2854	CM023090.1	2546070	2548232	-	2163	-	hypothetical protein
TGRH88_013250	909.271	710.119	983.734	1127.09	1037.22	1095.85	CM023090.1	2549787	2554204	+	2127	-	heat shock protein HSP90
TGRH88_013270	50.1482	52.7273	51.365	47.1321	48.5769	46.7093	CM023090.1	2561706	2573526	-	3306	-	LETM1 family protein
TGRH88_013290	2.42609	1.80422	2.92626	11.1979	14.9162	17.4834	CM023090.1	2591749	2611714	-	13506	-	NEK kinase
TGRH88_013330	0.47087	0.207034	0.769086	0.844752	1.02594	1.34299	CM023090.1	2639213	2645812	+	6024	-	hypothetical protein
TGRH88_013340	15.2663	14.6255	18.3038	45.7467	46.9307	51.8788	CM023090.1	2647216	2651412	-	1653	-	FAD Malate-dehydrogenase (MDH-FAD)
TGRH88_013350	7.28616	6.56901	8.94044	10.951	12.6785	12.4031	CM023090.1	2653830	2659081	-	3987	-	ubiquitin carboxyl-terminal hydrolase
TGRH88_013370	11.0569	9.89158	11.902	17.8687	23.4141	22.3191	CM023090.1	2664643	2670446	+	2415	-	NOL1/NOP2/sun family protein
TGRH88_013380	42.7076	39.7326	43.2282	54.4653	52.6284	50.4909	CM023090.1	2672890	2675614	+	2091	-	nucleoside transporter protein
TGRH88_013400	22.3165	18.5526	22.0938	29.0479	26.7184	28.4339	CM023090.1	2681574	2685659	+	2358	-	hypothetical protein
TGRH88_013410	34.5869	29.5668	31.3634	37.5571	39.6503	40.4344	CM023090.1	2689356	2691575	-	1233	-	hypothetical protein
TGRH88_013420	71.1848	77.2821	70.3876	54.2804	42.0218	45.5071	CM023090.1	2692329	2692721	+	180	-	putative RNA methylase
TGRH88_013440	27.8893	24.7751	25.6644	36.3522	37.5337	37.2492	CM023090.1	2696032	2698377	-	1971	-	WD domain, G-beta repeat-containing protein
TGRH88_013470	397.835	386.921	396.084	350.681	327.103	333.265	CM023090.1	2710870	2712226	+	846	-	putative nucleosome assembly protein (NAP)
TGRH88_013480	51.6762	44.0183	46.6524	64.9675	79.5429	78.9097	CM023090.1	2718092	2722506	+	3036	-	radical SAM domain-containing protein
TGRH88_013510	34.2144	30.0639	37.3201	74.9606	84.0037	82.0521	CM023090.1	2734604	2739561	-	2004	-	endonuclease IV APN
TGRH88_013520	116.382	110.727	112.907	78.4567	83.8812	83.3702	CM023090.1	2740963	2745229	+	1401	-	Fe-S protein assembly co-chaperone HscB protein
TGRH88_013540	29.6487	33.9111	31.4216	26.1358	23.5949	23.5759	CM023090.1	2765547	2771150	-	1986	-	hypothetical protein
TGRH88_013550	2575.84	2828.68	2605.82	1865.12	1816.47	1743	CM023090.1	2773719	2776037	-	666	-	ribosomal protein RPL10
TGRH88_013560	33.8123	32.7884	32.6852	30.3364	29.9693	27.3695	CM023090.1	2777602	2781955	+	3318	-	hypothetical protein
TGRH88_013570	45.3259	44.3623	48.6313	38.0526	40.0085	45.162	CM023090.1	2784283	2786794	-	2022	-	putative L-asparaginase
TGRH88_013590	88.9717	89.0798	87.2064	74.0023	83.3892	76.4575	CM023090.1	2796503	2805707	-	3386	-	endonuclease/exonuclease/phosphatase family protein
TGRH88_013610	42.5781	38.0322	37.4225	46.2499	58.2031	52.5937	CM023090.1	2819854	2827062	+	1569	-	NADH dehydrogenase (NDH2-II)
TGRH88_013620	96.4547	84.6034	87.7032	102.298	111.81	112.45	CM023090.1	2829713	2831659	+	1947	-	hypothetical protein
TGRH88_013630	68.1714	58.9362	69.8058	53.271	51.3308	51.2599	CM023090.1	2833875	2835056	-	363	-	hypothetical protein
TGRH88_013640	74.9488	75.6572	80.906	73.6426	62.8077	58.7852	CM023090.1	2835668	2837703	-	492	-	hypothetical protein
TGRH88_013670	17.8426	19.158	18.7852	16.3938	15.4207	14.3366	CM023090.1	2852173	2855079	+	1968	-	hypothetical protein
TGRH88_013700	75.5998	70.953	72.4887	62.1256	50.7337	49.7207	CM023090.1	2866956	2870444	+	480	-	DUF866 domain-containing protein
TGRH88_013710	62.5268	64.5079	61.8284	60.4881	53.441	61.3594	CM023090.1	2873118	2879420	-	3138	-	ATP-binding cassette G family transporter ABCG96
TGRH88_013740	1.55665	1.10036	1.87316	6.85319	6.97568	7.40332	CM023090.1	2901606	2923290	+	18222	-	hypothetical protein
TGRH88_013750	3.81752	2.80827	3.81493	8.18607	8.48967	9.84068	CM023090.1	2925339	2929873	-	3792	-	hypothetical protein
TGRH88_013760	22.2267	19.0798	22.512	36.9186	40.534	44.1545	CM023090.1	2935831	2938686	+	2856	-	AP2 domain transcription factor AP2IX-4
TGRH88_013770	0.30566	0.299801	0.438728	0.684287	0.908454	1.06298	CM023090.1	2941110	2952113	-	10560	-	hypothetical protein
TGRH88_013790	3.65292	4.43853	4.00548	11.0626	10.3863	12.1194	CM023090.1	2959739	2963856	-	1794	-	hypothetical protein
TGRH88_013800	7.23271	6.67842	7.86555	12.0532	11.3772	12.2684	CM023090.1	2965832	2971771	-	3462	-	hypothetical protein
TGRH88_013810	10.5825	8.16266	9.73313	11.8667	12.1763	12.995	CM023090.1	2974000	2979221	+	2856	-	RNA recognition motif-containing protein
TGRH88_013860	1.47036	0.87785	1.17416	1.663	3.01448	4.09795	CM023090.1	2997006	2998535	+	1530	-	Armadillo/beta-catenin family repeat-containing protein
TGRH88_013870	69.2151	67.4567	72.6589	92.2019	106.84	107.5	CM023090.1	3001794	3013632	-	8664	-	putative FIKK kinase
TGRH88_013880	1.10521	0.421566	1.00901	1.15001	2.48992	2.41232	CM023090.1	3017150	3019768	-	1593	-	hypothetical protein
TGRH88_013890	12.7611	11.353	12.7179	16.1023	15.645	18.3039	CM023090.1	3023135	3035219	+	5442	-	E1-E2 ATPase subfamily protein
TGRH88_013910	3.42138	2.3688	3.89096	18.4285	18.6004	23.5131	CM023090.1	3047651	3048136	+	486	-	hypothetical protein
TGRH88_013920	6.84211	4.57566	4.91041	22.3831	26.7881	32.5836	CM023090.1	3048893	3057191	+	1887	-	hypothetical protein
TGRH88_013940	11.0409	9.90609	10.6845	14.4641	13.9855	13.3738	CM023090.1	3065603	3080474	+	8106	-	hypothetical protein
TGRH88_013950	47.8346	50.3608	46.9301	42.7161	43.4283	40.4139	CM023090.1	3083507	3085150	+	1644	-	hypothetical protein
TGRH88_013970	41.4129	42.0858	46.1597	37.3753	38.1664	40.4642	CM023090.1	3090489	3095311	-	3009	-	hypothetical protein
TGRH88_013980	26.6509	27.5494	27.8459	24.2781	22.359	20.3032	CM023090.1	3100906	3107275	+	2859	-	adenylate and guanylate cyclase catalytic domain-containing protein
TGRH88_014000	9.80474	10.3815	12.1271	9.16965	8.06569	8.81807	CM023090.1	3116095	3129459	-	4140	-	tetratricopeptide repeat-containing protein
TGRH88_014010	8.01371	6.56804	7.67581	12.1461	10.9394	11.539	CM023090.1	3131385	3144775	+	2673	-	RAP domain-containing protein
TGRH88_014080	70.314	85.7263	76.7036	61.9238	56.6794	52.7972	CM023090.1	3177629	3180252	+	498	-	putative cyclophilin
TGRH88_014130	82.7534	81.9183	80.8582	76.9459	68.8363	68.7373	CM023090.1	3213260	3216850	-	1533	-	hypothetical protein
TGRH88_014140	62.5711	63.2375	63.2917	49.9329	49.7879	47.855	CM023090.1	3222556	3226910	+	2931	-	methionyl-tRNA synthetase
TGRH88_014160	207.022	220.881	227.245	198.989	185.163	178.517	CM023090.1	3249439	3254567	+	1227	-	putative casein kinase I
TGRH88_014200	80.2125	86.3973	78.9711	61.6822	62.1942	55.2559	CM023090.1	3295504	3299542	-	1056	-	hypothetical protein
TGRH88_014210	609.065	663.39	567.638	393.388	410.841	348.565	CM023090.1	3303511	3303792	+	282	-	hypothetical protein
TGRH88_014220	510.687	524.268	479.116	298.151	347.094	293.981	CM023090.1	3303931	3304242	+	312	-	hypothetical protein
TGRH88_014240	30.4147	29.1497	30.297	28.3782	24.6759	28.7831	CM023090.1	3319196	3323552	+	3798	-	serine/threonine specific protein phosphatase
TGRH88_014260	8.64404	9.18964	10.3187	13.4011	12.2644	11.8361	CM023090.1	3333847	3348012	-	10116	-	hypothetical protein
TGRH88_014270	2995.9	3370.87	2999.13	2296.45	2262.57	2153.97	CM023090.1	3351578	3354132	-	564	-	ribosomal protein RPL19
TGRH88_014280	230.451	232.17	229.152	175.63	180.946	178.931	CM023090.1	3356513	3359326	+	2814	-	hypothetical protein
TGRH88_014290	92.7149	99.851	92.1169	75.7728	71.2813	63.4821	CM023090.1	3361429	3366306	-	1593	-	WD domain, G-beta repeat-containing protein
TGRH88_014300	37.4424	41.1318	41.2057	32.4867	32.3774	30.7312	CM023090.1	3367900	3370171	+	849	-	RNA recognition motif-containing protein
TGRH88_014320	64.5653	63.2579	66.6198	57.4576	54.1617	56.5013	CM023090.1	3396220	3401653	-	1371	-	strictosidine synthase subfamily protein
TGRH88_014330	4.63403	6.1685	5.75942	11.3658	13.5789	15.7423	CM023090.1	3402786	3403596	-	591	-	hypothetical protein
TGRH88_014350	93.8391	88.794	88.3111	64.2341	84.439	77.6847	CM023090.1	3406685	3408297	+	591	-	hypothetical protein
TGRH88_014360	33.5136	31.3839	33.5691	51.5979	46.479	50.0147	CM023090.1	3410559	3412826	+	645	-	hypothetical protein
TGRH88_014370	211.746	187.603	203.056	244.502	257.418	259.109	CM023090.1	3415053	3420486	-	2202	-	cathepsin CPC1
TGRH88_014380	150.201	130.401	146.089	182.963	197.769	202.052	CM023090.1	3421738	3426131	+	2007	-	microneme protein MIC16
TGRH88_014390	19.2387	18.536	18.0214	31.3565	32.9955	37.1415	CM023090.1	3426604	3427936	-	1149	-	hypothetical protein
TGRH88_014400	94.5892	83.2958	93.9926	129.146	142.9	155.867	CM023090.1	3429019	3432214	+	2034	-	PEP-carboxykinase I
TGRH88_014440	1871.72	2026.87	1802.95	1460.52	1260.97	1309.9	CM023090.1	3444946	3447009	-	1470	-	glyceraldehyde-3-phosphate dehydrogenase GAPDH1
TGRH88_014450	28.0171	20.4881	28.098	35.5927	39.3987	40.9078	CM023090.1	3447187	3448956	+	1770	-	hypothetical protein
TGRH88_014480	122.264	125.553	128.574	98.1133	76.5198	75.4621	CM023090.1	3477968	3478726	+	528	-	hypothetical protein
TGRH88_014510	3976.9	4475.8	3850.63	2866.42	2929.78	2637.6	CM023090.1	3491767	3492974	+	390	-	ribosomal-ubiquitin protein RPL40
TGRH88_014530	94.4827	95.8622	90.4555	84.2227	83.3968	89.3171	CM023090.1	3500735	3502027	+	1293	-	mu1 adaptin
TGRH88_014540	10.5207	11.6132	12.8887	14.6684	15.6522	14.9339	CM023090.1	3505648	3516093	-	2817	-	putative ATP-dependent hsl protease ATP-binding subunit hslU
TGRH88_014550	17.3174	19.0824	19.8056	16.4992	16.3316	16.8729	CM023090.1	3520409	3523589	-	2745	-	hypothetical protein
TGRH88_014560	99.6147	109	111.181	87.3394	91.9813	92.8073	CM023090.1	3525141	3525845	+	705	-	hypothetical protein
TGRH88_014570	55.8921	58.9083	49.6449	46.5515	43.8097	42.7065	CM023090.1	3525974	3526771	+	798	-	hypothetical protein
TGRH88_014590	321.671	321.406	301.098	232.125	214.593	215.597	CM023090.1	3537539	3542773	+	1008	-	putative eukaryotic initiation factor-3, delta subunit
TGRH88_014630	3.06344	4.29246	3.8074	5.69215	10.5244	9.04939	CM023090.1	3555598	3556325	+	447	-	hypothetical protein
TGRH88_014640	51.3748	48.6791	47.3821	55.8859	63.0941	60.1783	CM023090.1	3557311	3569107	-	3981	-	hypothetical protein
TGRH88_014670	91.141	87.7716	85.5751	111.603	124.601	136.988	CM023090.1	3578439	3580271	-	1833	-	hypothetical protein
TGRH88_014680	904.154	851.436	835.196	739.745	821.257	740.606	CM023090.1	3584360	3585645	-	816	-	hypothetical protein
TGRH88_014700	37.8315	40.0838	40.7002	32.1705	28.097	30.803	CM023090.1	3596138	3603054	-	1740	-	uroporphyrinogen decarboxylase
TGRH88_014710	109.895	109.667	109.991	106.818	98.6746	102.921	CM023090.1	3605387	3612460	+	1635	-	hypothetical protein
TGRH88_014720	5.63057	5.36487	6.27226	11.9966	12.2384	12.1419	CM023090.1	3615015	3618174	-	1824	-	hypothetical protein
TGRH88_014730	344.508	371.805	338.569	272.712	269.735	253.468	CM023090.1	3621995	3623599	+	699	-	hypothetical protein
TGRH88_014760	14.9291	12.4549	20.0712	20.7123	27.6729	20.7576	CM023090.1	3639321	3639890	-	570	-	hypothetical protein
TGRH88_014770	168.543	193.205	166.164	142.392	124.016	125.004	CM023090.1	3643114	3647972	-	1080	-	putative proteasome subunit beta type 1
TGRH88_014790	25.1402	29.3168	27.5815	24.45	21.7894	21.9311	CM023090.1	3649842	3655576	-	2739	-	cyclin dependent kinase binding protein
TGRH88_014800	274.296	311.029	286.255	221.842	206.678	193.607	CM023090.1	3657723	3661020	-	690	-	hypothetical protein
TGRH88_014810	581.293	622.903	551.948	368.828	383.952	370.799	CM023090.1	3662547	3664383	+	351	-	putative macrophage migration inhibitory factor
TGRH88_014820	217.358	227.196	228.445	197.343	184.084	180.883	CM023090.1	3665732	3666190	-	459	-	hypothetical protein
TGRH88_014830	150.91	145.327	147.343	135.701	127.986	126.523	CM023090.1	3666277	3676048	-	3102	-	putative sortilin
TGRH88_014850	28.4624	26.5875	27.0768	20.6059	21.1612	19.3068	CM023090.1	3694894	3696192	-	1299	-	AP2 domain transcription factor AP2IX-6
TGRH88_014860	101.752	98.4182	99.0013	74.4974	77.9254	74.7087	CM023090.1	3699195	3701552	-	2358	-	hypothetical protein
TGRH88_014870	249.762	261.331	222.714	223.16	198.802	215.938	CM023090.1	3704029	3708677	-	1308	-	NAD/NADP octopine/nopaline dehydrogenase, alpha-helical domain-containing protein
TGRH88_014890	14.3773	15.117	16.3525	19.3017	18.0124	17.2391	CM023090.1	3710984	3725336	-	6048	-	hypothetical protein
TGRH88_014900	56.779	55.9327	51.6669	49.2836	44.3573	42.2531	CM023090.1	3726751	3730707	+	2379	-	hypothetical protein
TGRH88_014920	75.8153	85.2258	75.3991	68.4998	64.4377	52.7408	CM023090.1	3732883	3735228	+	627	-	thioredoxin family Trp26 protein
TGRH88_014930	77.0297	74.3304	73.7922	64.3907	61.1469	60.5425	CM023090.1	3737212	3742020	-	2118	-	SPRY domain-containing protein
TGRH88_014980	73.5975	76.2294	76.053	53.6065	56.0121	51.0581	CM023090.1	3787031	3791312	-	1329	-	HEAT repeat-containing protein
TGRH88_015050	4.00295	5.06426	4.54246	8.57186	7.11245	7.49755	CM023090.1	3829032	3831210	-	1686	-	hypothetical protein
TGRH88_015070	9.75419	6.63824	9.85492	23.521	22.2528	26.1422	CM023090.1	3834327	3844872	-	7992	-	hypothetical protein
TGRH88_015090	80.6326	75.2178	81.1528	101.732	100.747	104.321	CM023090.1	3860379	3872244	-	4686	-	putative DNA mismatch repair protein MSH6-1
TGRH88_015110	195.987	204.106	209.971	223.967	240.685	245.088	CM023090.1	3884756	3888142	-	1341	-	RNA recognition motif-containing protein
TGRH88_015150	454.577	419.198	439.725	391.062	393.138	400.2	CM023090.1	3913966	3914904	+	939	-	hypothetical protein
TGRH88_015160	128.184	138.555	134.899	113.127	106.075	108.298	CM023090.1	3921597	3931341	+	3201	-	putative vacuolar proton translocating ATPase subunit
TGRH88_015200	120.266	122.481	113.603	99.378	106.946	106.348	CM023090.1	3963353	3965347	+	1995	-	putative amino acid transporter
TGRH88_015210	27.7643	23.5433	28.8169	34.4144	33.1991	35.5388	CM023090.1	3968281	3972884	+	3537	-	patched family protein
TGRH88_015220	14.0405	12.7121	14.6817	19.8775	19.4162	19.9253	CM023090.1	3973820	3978584	-	2898	-	DnaJ domain-containing protein
TGRH88_015230	114.326	118.928	113.708	96.2324	97.87	92.3141	CM023090.1	3983511	3987052	+	918	-	putative carbonyl reductase 1
TGRH88_015260	58.2353	57.0531	56.9126	42.8271	43.6439	45.131	CM023090.1	4002609	4006774	+	2904	-	oxidoreductase, 2OG-Fe(II) oxygenase family protein
TGRH88_015300	39.0981	34.5637	42.0709	58.997	57.7673	59.6135	CM023090.1	4026257	4038458	-	5196	-	putative clathrin heavy chain
TGRH88_015310	10.6488	9.9289	13.1405	17.4551	17.6303	19.1924	CM023090.1	4048412	4064957	+	3720	-	pyruvate phosphate dikinase, pep/pyruvate binding domain-containing protein
TGRH88_015320	4.56903	4.09417	3.81692	6.86722	6.91557	5.832	CM023090.1	4067079	4068983	-	1734	-	8-amino-7-oxononanoate synthase
TGRH88_015330	77.1203	76.2572	82.4286	71.587	68.591	72.8986	CM023090.1	4071299	4073271	-	1716	-	putative glycine C-acetyltransferase
TGRH88_015340	12.3988	10.9999	12.5891	15.9067	16.2204	14.3794	CM023090.1	4077055	4085868	-	7518	-	HEAT repeat-containing protein
TGRH88_015350	11.6706	10.3568	13.4305	20.6893	24.1672	23.1749	CM023090.1	4093661	4097969	+	1584	-	PHD-finger domain-containing protein
TGRH88_015370	6.0099	6.18945	6.24527	12.1943	10.7688	13.0486	CM023090.1	4106392	4107042	-	651	-	hypothetical protein
TGRH88_015380	7.22923	6.06117	7.43213	16.1913	16.9143	19.1266	CM023090.1	4111931	4135328	-	7455	-	myosin head (motor domain) domain-containing protein
TGRH88_015390	4.5356	3.57827	2.9547	9.84926	8.95774	10.5341	CM023090.1	4139189	4144012	+	2976	-	zinc finger, C3HC4 type (RING finger) domain-containing protein
TGRH88_015440	90.8166	93.1701	90.7335	66.207	68.4109	59.6031	CM023090.1	4172109	4173893	-	867	-	TATA-box binding protein TBP1
TGRH88_015450	5.91201	4.79838	5.6225	7.97558	7.90483	7.95769	CM023090.1	4177587	4191340	+	6138	-	SWI2/SNF2-containing protein
TGRH88_015510	9.51446	8.26218	9.37303	16.0167	17.3741	20.5512	CM023090.1	4253818	4259636	+	1614	-	hypothetical protein
TGRH88_015520	27.9987	24.119	29.6533	47.9732	46.9052	50.7915	CM023090.1	4261016	4290562	-	16185	-	hypothetical protein
TGRH88_015530	99.127	99.5215	113.347	86.8669	73.9047	91.7549	CM023090.1	4295023	4295691	-	669	-	putative RER1 protein
TGRH88_015540	151.94	172.313	152.994	113.468	109.557	103.091	CM023090.1	4298953	4301899	-	618	-	putative V-ATPase subunit c' proteolipid
TGRH88_015550	26.6697	29.6245	27.4564	21.5762	23.328	19.3017	CM023090.1	4304165	4307399	+	1467	-	hypothetical protein
TGRH88_015560	103.648	112.834	114.369	81.4798	78.5475	79.93	CM023090.1	4311117	4313687	+	687	-	RNA recognition motif-containing protein
TGRH88_015580	10.0537	10.8679	12.3193	15.4708	15.0567	15.665	CM023090.1	4328503	4338317	-	2763	-	hypothetical protein
TGRH88_015610	143.027	141.717	141.577	122.488	116.275	119.489	CM023090.1	4351579	4356547	-	1140	-	gamma interferon inducible lysosomal thiol reductase (GILT) protein
TGRH88_015620	49.6456	47.4345	49.5685	44.7279	42.7553	40.4373	CM023090.1	4358436	4366545	+	4494	-	hypothetical protein
TGRH88_015630	79.1607	76.9659	81.3294	63.6817	57.5867	56.4197	CM023090.1	4370268	4370975	-	708	-	hypothetical protein
TGRH88_015640	24.1452	28.434	27.2799	18.6429	19.5799	21.7836	CM023090.1	4374601	4378937	+	1272	-	aspartate carbamoyltransferase
TGRH88_015680	111.52	110.068	104.937	91.7523	96.4747	90.7844	CM023090.1	4389920	4404023	-	2376	-	Sec23/Sec24 trunk domain-containing protein
TGRH88_015700	27.143	24.4173	29.6538	43.1168	43.0164	41.8456	CM023090.1	4414143	4417151	+	609	-	ADP-ribosylation factor family protein
TGRH88_015730	1.89872	1.43665	1.6781	4.00781	4.24635	4.43096	CM023090.1	4442906	4444708	-	1803	-	putative DNA double-strand break repair rad50 ATPase
TGRH88_015750	15.1313	12.2091	12.971	22.3396	24.5551	25.5622	CM023090.1	4448803	4451134	-	1713	-	HORMA domain-containing protein
TGRH88_015770	672.407	645.314	647.922	1337.34	1493.92	1539.33	CM023090.1	4459663	4462005	-	1371	-	microneme protein MIC1
TGRH88_015780	48.0756	44.3052	42.3471	54.5271	62.6693	68.4599	CM023090.1	4464668	4466317	+	1650	-	Ydr279p family (RNase H2 complex component) protein
TGRH88_015800	184.354	183.221	181.155	161.649	149.644	145.054	CM023090.1	4470837	4476594	+	2118	-	RNA recognition motif-containing protein
TGRH88_015810	8.76135	8.38211	10.2048	16.1406	15.3738	16.6317	CM023090.1	4478687	4482905	+	2724	-	hypothetical protein
TGRH88_015820	84.2301	86.428	79.5656	70.8957	77.667	72.193	CM023090.1	4484709	4497317	-	2139	-	RNA recognition motif-containing protein
TGRH88_015830	328.702	344.35	316.786	278.11	258.023	273.709	CM023090.1	4500346	4503377	+	1578	-	rhoptry kinase family protein ROP40 (incomplete catalytic triad)
TGRH88_015840	7.64149	11.2426	11.5726	17.4927	21.8597	15.5377	CM023090.1	4505027	4505410	-	384	-	hypothetical protein
TGRH88_015850	14.8884	13.6557	17.1323	28.0096	28.563	28.6185	CM023090.1	4506290	4527032	-	12456	-	HECT-domain (ubiquitin-transferase) domain-containing protein
TGRH88_015870	47.4494	51.8349	48.0649	38.6556	38.1164	36.0591	CM023090.1	4537402	4539669	-	1377	-	transcription initiation factor IIB
TGRH88_015880	2.2682	2.02706	2.96765	6.08102	7.83653	10.1118	CM023090.1	4544282	4572236	+	22812	-	GCC2 and GCC3 domain-containing protein
TGRH88_015890	5.80189	6.62124	6.2434	8.22027	8.58595	8.37537	CM023090.1	4572877	4580749	-	5361	-	hypothetical protein
TGRH88_015900	3.05226	2.81232	2.8164	3.89779	5.10281	4.11202	CM023090.1	4583879	4588138	-	2115	-	hypothetical protein
TGRH88_015940	61.1083	62.8442	65.3501	46.3273	44.486	43.6848	CM023090.1	4616051	4619983	+	1551	-	putative 2-oxoisovalerate dehydrogenase subunit alpha
TGRH88_015950	27.685	25.0868	26.2867	39.4088	49.5011	51.3626	CM023090.1	4622438	4625795	+	1392	-	formate/nitrite transporter protein
TGRH88_015960	55.4123	54.0758	53.2269	52.1255	48.8928	43.6915	CM023090.1	4628279	4629676	+	1398	-	membrane occupation and recognition nexus protein MORN2
TGRH88_015970	1119.66	1203.94	1129	924.374	815.938	845.661	CM023090.1	4632781	4635545	-	861	-	ribosomal protein RPL13A
TGRH88_016000	61.947	59.2065	56.9104	47.7861	51.5682	48.4446	CM023090.1	4649154	4650659	-	1050	-	hypothetical protein
TGRH88_016020	45.255	47.783	45.3891	40.0816	39.7702	36.312	CM023090.1	4660688	4665987	-	1554	-	hypothetical protein
TGRH88_016030	120.035	116.344	122.839	107.381	104.349	106.713	CM023090.1	4668210	4680113	-	6210	-	RNA recognition motif-containing protein
TGRH88_016040	184.02	201.148	183.829	137.934	134.48	137.475	CM023090.1	4682507	4689314	+	1686	-	PCI domain-containing protein
TGRH88_016050	27.3494	28.3449	28.5214	25.8645	26.0678	24.1442	CM023090.1	4697865	4705128	-	4356	-	hypothetical protein
TGRH88_016080	24.1609	25.2835	24.7446	15.2336	18.5502	17.4581	CM023090.1	4714988	4716076	+	1089	-	SAG-related sequence SRS36B
TGRH88_016130	28.0619	34.6835	34.496	28.3554	20.6514	22.4727	CM023090.1	4734612	4737174	-	603	-	RNA polymerase Rpb7, N-terminal domain-containing protein
TGRH88_016140	40.0696	39.7678	42.5991	38.5223	35.1779	33.4777	CM023090.1	4740275	4744852	-	3498	-	DNA-directed RNA polymerase III RPC8
TGRH88_016150	35.0241	33.4102	32.8931	26.1476	25.5783	27.3793	CM023090.1	4747293	4750040	-	2748	-	hypothetical protein
TGRH88_016180	13.8319	10.272	14.7078	21.5888	17.3305	20.4297	CM023090.1	4760163	4761136	-	495	-	hypothetical protein
TGRH88_016270	2.71404	1.45201	2.41913	7.88533	8.90851	11.3699	CM023090.1	4814651	4818281	-	2775	-	hypothetical protein
TGRH88_016330	37.6347	34.58	35.513	30.8817	30.9316	28.7091	CM023090.1	4857963	4863782	+	2508	-	polynucleotide adenylyltransferase
TGRH88_016340	30.9176	28.21	32.849	39.4248	36.5272	40.4977	CM023090.1	4866236	4874855	-	6033	-	DnaJ domain-containing protein
TGRH88_016350	44.1053	46.8028	48.8832	40.7498	38.8156	38.7211	CM023090.1	4880424	4881452	+	1029	-	hypothetical protein
TGRH88_016370	1774.67	1880.02	1772.9	1470.21	1368.43	1374.26	CM023090.1	4886635	4886919	+	285	-	HMG (high mobility group) box domain-containing protein
TGRH88_016380	5.60639	4.27171	4.51237	7.68638	9.34911	8.8315	CM023090.1	4889294	4893358	-	4065	-	hypothetical protein
TGRH88_016390	25.1938	31.5718	31.173	21.8972	20.3494	23.2898	CM023090.1	4896795	4899906	+	1650	-	WD domain, G-beta repeat-containing protein
TGRH88_016410	160.573	145.637	152.2	175.068	179.361	191.439	CM023090.1	4911140	4912579	-	1440	-	hypothetical protein
TGRH88_016420	110.099	110.079	114.332	86.4114	91.4486	86.1167	CM023090.1	4915195	4922265	-	1974	-	DEAD (Asp-Glu-Ala-Asp) box polypeptide 41 family protein
TGRH88_016450	4.37821	4.75114	3.78202	8.72363	10.015	11.2684	CM023090.1	4940506	4941555	+	1050	-	SAG-related sequence SRS37A
TGRH88_016460	5.00435	3.69814	5.5002	9.41575	10.8871	11.3403	CM023090.1	4943892	4951378	-	7134	-	hypothetical protein
TGRH88_016470	18.2969	15.145	17.8322	29.3753	30.6059	31.2225	CM023090.1	4956095	4966248	+	7158	-	hypothetical protein
TGRH88_016480	24.8711	24.1681	26.3849	29.4819	29.1151	36.3341	CM023090.1	4969717	4973318	-	1695	-	PEK kinase
TGRH88_016490	7.11816	4.19215	7.74097	20.0542	21.1278	22.6205	CM023090.1	4977028	4984226	+	6156	-	hypothetical protein
TGRH88_016500	2.84335	2.04516	1.95453	3.9448	3.93284	4.37694	CM023090.1	4985931	4993615	-	1548	-	NAD-dependent glycerol-3-phosphate dehydrogenase
TGRH88_016510	131.6	131.985	132.371	123.673	100.07	120.127	CM023090.1	4996012	4996944	-	330	-	hypothetical protein
TGRH88_016520	1.6854	2.45114	1.74157	6.71248	7.28956	8.59248	CM023090.1	5001678	5004536	+	1683	-	hypothetical protein
TGRH88_016530	4.74159	4.89766	5.55702	10.5225	12.4653	16.8328	CM023090.1	5012778	5017870	+	2331	-	hypothetical protein
TGRH88_016540	16.6833	14.7671	14.0621	20.5351	21.9215	20.4042	CM023090.1	5018693	5024536	-	1923	-	hypothetical protein
TGRH88_016590	40.9667	43.4309	41.9834	37.0781	34.634	33.3748	CM023090.1	5075572	5078827	-	2421	-	putative elongation factor TS
TGRH88_016600	25.0921	21.3192	23.9466	38.5816	40.6954	42.3015	CM023090.1	5081088	5081699	+	612	-	hypothetical protein
TGRH88_016610	0.394718	0.232292	0.228936	0.657147	1.71234	1.55078	CM023090.1	5085200	5089936	-	1239	-	adenylate kinase
TGRH88_016630	2.53711	1.55994	2.01327	3.97962	4.35681	4.2283	CM023090.1	5094966	5101125	+	2583	-	hypothetical protein
TGRH88_016640	43.13	37.766	44.5841	49.8646	49.6874	51.5515	CM023090.1	5103577	5111333	-	3531	-	CBS domain-containing protein
TGRH88_016660	11.6261	9.3847	13.0535	30.3561	33.7782	38.2259	CM023090.1	5113652	5118844	+	2709	-	putative glycerol-3-phosphate dehydrogenase (gpdh)
TGRH88_016680	68.806	59.0007	69.0024	83.2376	82.4512	82.4426	CM023090.1	5187092	5192762	-	4974	-	hypothetical protein
TGRH88_016690	259.054	304.483	269.303	196.687	230.428	190.974	CM023090.1	5195362	5200187	+	771	-	hypothetical protein
TGRH88_016700	74.6839	68.4944	75.5749	86.75	87.5617	98.0943	CM023090.1	5202467	5207995	-	867	-	hypothetical protein
TGRH88_016730	3.54302	3.5532	3.38642	6.13057	6.98299	7.03814	CM023090.1	5223827	5227348	+	2457	-	hypothetical protein
TGRH88_016740	30.9249	28.5548	30.8084	35.8523	35.9749	35.3483	CM023090.1	5234008	5243928	-	7341	-	serine/threonine specific protein phosphatase
TGRH88_016750	60.4819	59.9748	65.8111	77.6352	75.0888	74.2923	CM023090.1	5253185	5264022	+	4119	-	putative cell-cycle-associated protein kinase CDK
TGRH88_016760	25.1013	23.6224	24.9283	35.4072	35.4246	37.732	CM023090.1	5268143	5279141	+	3846	-	guanylate-binding protein, N-terminal domain-containing protein
TGRH88_016770	2.49924	1.89422	1.86685	2.95516	4.60679	5.40283	CM023090.1	5279920	5281022	-	861	-	hypothetical protein
TGRH88_016790	22.3955	22.048	22.676	26.078	27.1719	27.5703	CM023090.1	5286881	5299756	+	4695	-	hypothetical protein
TGRH88_016810	54.5987	58.5915	54.094	45.1662	46.8287	46.5437	CM023090.1	5307589	5322467	-	3522	-	HEAT repeat-containing protein
TGRH88_016820	496.842	507.365	528.495	437.99	377.003	382.371	CM023090.1	5325501	5325902	+	402	-	putative calmodulin
TGRH88_016830	156.95	155.926	151.948	173.093	193.015	191.059	CM023090.1	5328090	5330109	-	822	-	CAP-Gly domain-containing protein
TGRH88_016850	68.7047	67.2772	74.7025	89.2152	84.4763	96.578	CM023090.1	5332521	5333387	-	867	-	hypothetical protein
TGRH88_016860	193.6	185.428	166.99	124.656	133.836	119.549	CM023090.1	5335341	5336114	+	774	-	kinase binding protein
TGRH88_016870	1.03153	0.794953	1.1752	1.45668	2.36253	1.86637	CM023090.1	5338926	5341851	+	2655	-	hypothetical protein
TGRH88_016890	54.4398	57.0544	61.9288	35.7404	40.0514	40.5503	CM023090.1	5348195	5349820	+	1626	-	transporter, solute:sodium symporter (SSS) family protein
TGRH88_016900	21.9409	22.9282	21.8041	35.2054	36.7425	35.617	CM023090.1	5351842	5352318	+	477	-	hypothetical protein
TGRH88_016910	29.1724	23.5836	29.277	43.6483	41.6616	43.0297	CM023090.1	5352514	5363774	+	7725	-	phospholipase, patatin family protein
TGRH88_016920	0.946407	0.580167	0.914857	0.960148	1.62887	1.73682	CM023090.1	5367482	5379490	+	4134	-	tetratricopeptide repeat-containing protein
TGRH88_016930	80.8126	99.763	84.3142	75.9693	65.7002	66.8417	CM023090.1	5381435	5381785	+	351	-	histone H2Ba
TGRH88_016950	54.7678	57.7351	55.5814	45.4147	40.4415	42.6344	CM023090.1	5397240	5402671	-	2436	-	CorA family Mg2+ transporter protein
TGRH88_016960	54.0328	56.8268	53.6415	51.1564	47.5076	45.8888	CM023090.1	5404087	5414104	+	4359	-	tetratricopeptide repeat-containing protein
TGRH88_016970	8.83017	9.66027	6.566	4.94743	5.12461	2.45795	CM023090.1	5417342	5418716	+	288	-	C-Myc-binding family protein
TGRH88_016980	9.2673	7.22043	8.00112	10.9066	10.3784	10.1803	CM023090.1	5420531	5425765	-	5235	-	hypothetical protein
TGRH88_016990	61.8358	59.2947	57.167	48.4847	45.4379	45.596	CM023090.1	5427275	5434902	+	2901	-	XPA binding protein 2 family protein
TGRH88_017000	409.625	394.584	394.383	353.824	373.409	370.007	CM023090.1	5437142	5439816	+	894	-	hypothetical protein
TGRH88_017020	52.2365	54.0914	55.3997	64.2697	70.4825	68.3302	CM023090.1	5447946	5452441	+	2217	-	hypothetical protein
TGRH88_017030	1.13295	0.617352	1.09518	2.94717	2.67113	2.34271	CM023090.1	5453881	5456047	+	1554	-	hypothetical protein
TGRH88_017040	113.171	120.614	117.232	93.2454	93.8426	92.2613	CM023090.1	5457244	5460371	-	1038	-	putative vacuolar atp synthase subunit e
TGRH88_017070	115.847	107.803	113.943	97.5892	106.505	104.024	CM023090.1	5486836	5490360	-	3525	-	cyclin, N-terminal domain-containing protein
TGRH88_017090	91.6039	105.838	103.399	72.2869	72.5527	64.6953	CM023090.1	5513443	5516090	-	1560	-	acetyltransferase, GNAT family protein
TGRH88_017100	103.304	106.538	100.374	81.4943	91.4075	85.3717	CM023090.1	5517815	5521355	+	552	-	hypothetical protein
TGRH88_017180	2602.86	2833.8	2699.01	2096.2	1756.03	1787.57	CM023090.1	5571701	5574139	+	810	-	ribosomal protein RPS2
TGRH88_017190	57.8172	57.1742	58.0291	54.1159	53.3705	53.6075	CM023090.1	5577999	5584507	-	2475	-	hypothetical protein
TGRH88_017200	13.9185	14.5601	16.0875	12.7255	11.8161	13.2076	CM023090.1	5588659	5592249	+	3591	-	Vps51/Vps67 protein
TGRH88_017250	44.3735	45.9778	49.3022	41.5267	40.1889	37.2757	CM023090.1	5622831	5628409	-	1446	-	hypothetical protein
TGRH88_017260	19.9487	21.1946	21.0726	18.4352	17.4784	18.1488	CM023090.1	5631449	5636407	-	3594	-	hypothetical protein
TGRH88_017300	48.2961	50.2595	46.5879	38.047	34.0523	37.9095	CM023090.1	5666294	5674753	+	1926	-	putative nucleolar gtp-binding protein 2
TGRH88_017310	26.2776	27.6831	23.8963	21.4691	15.4197	17.7098	CM023090.1	5676036	5679847	-	1005	-	hypothetical protein
TGRH88_017320	35.1333	40.5938	37.2224	26.3213	28.0307	22.6664	CM023090.1	5681972	5685700	+	1392	-	ABC transporter, ATP-binding domain-containing protein
TGRH88_017330	11.7747	12.8416	13.6833	11.7212	9.26038	10.1083	CM023090.1	5687926	5690226	-	2301	-	hypothetical protein
TGRH88_017340	36.7581	36.6725	37.8202	33.5696	29.7806	30.8274	CM023090.1	5694354	5703747	+	3720	-	putative 5'-3' exoribonuclease
TGRH88_017370	79.3517	87.5498	75.3932	55.7106	57.2751	56.3469	CM023090.1	5722399	5724108	+	1224	-	hypothetical protein
TGRH88_017380	14.5043	13.8615	13.0621	29.1525	28.1756	27.0441	CM023090.1	5726491	5730386	+	789	-	SGS domain-containing protein
TGRH88_017410	137.233	136.403	131.39	112.963	107.081	108.447	CM023090.1	5742066	5746185	-	1119	-	RNA recognition motif-containing protein
TGRH88_017420	68.8435	65.3247	73.5197	87.3354	87.2137	87.0293	CM023090.1	5752163	5759763	+	1614	-	calcium-dependent protein kinase CDPK3
TGRH88_017460	35.4926	39.4001	34.1765	33.7821	28.0232	27.3085	CM023090.1	5783615	5784890	+	711	-	hypothetical protein
TGRH88_017470	18.8866	19.7295	18.6528	16.7762	15.9772	16.193	CM023090.1	5786964	5789491	-	1911	-	hypothetical protein
TGRH88_017480	22.738	25.3895	22.8883	19.1624	19.0068	19.4288	CM023090.1	5790814	5797308	+	2082	-	endonuclease III family 1 protein
TGRH88_017490	70.8957	70.0812	63.1677	48.7946	67.7757	48.1967	CM023090.1	5799006	5801311	-	705	-	hypothetical protein
TGRH88_017500	62.1226	64.2706	57.8922	45.1045	46.5479	40.9677	CM023090.1	5803573	5810259	+	1839	-	peptidyl-prolyl cis-trans isomerase, cyclophilin-type domain-containing protein
TGRH88_017510	22.5477	23.7537	23.7806	21.6875	17.1623	18.6353	CM023090.1	5811773	5823824	-	2811	-	tetratricopeptide repeat-containing protein
TGRH88_017520	73.6163	75.4437	70.0152	71.608	61.2034	62.1909	CM023090.1	5828394	5835142	+	1896	-	pyruvate dehydrogenase complex subunit PDH-E3I
TGRH88_017530	128.163	123.389	134.162	108.204	110.074	110.208	CM023090.1	5836711	5842246	+	5256	-	AP2 domain transcription factor AP2IX-8
TGRH88_017550	4.26546	4.15844	5.01978	8.66608	9.14551	9.16638	CM023090.1	5847724	5877927	+	26577	-	hypothetical protein
TGRH88_017560	30.3585	29.7767	28.969	48.7548	49.3436	59.6467	CM023090.1	5880180	5886293	-	1002	-	glutathione s-transferase, n-terminal domain containing protein
TGRH88_017600	13.234	10.5988	16.0386	62.422	75.1621	88.8804	CM023090.1	5902524	5916810	-	8943	-	rhoptry neck protein RON8
TGRH88_017640	34.3921	31.8439	37.368	29.774	26.4664	28.0197	CM023090.1	5948062	5949296	-	711	-	hypothetical protein
TGRH88_017650	47.328	55.4471	51.0877	41.8594	37.6907	46.2139	CM023090.1	5950240	5950611	+	372	-	hypothetical protein
TGRH88_017660	36.2665	41.6035	37.8114	30.208	27.1654	27.9583	CM023090.1	5950904	5955249	+	2163	-	RNA polymerase II accessory factor CDC73
TGRH88_017670	64.918	62.9642	64.6654	79.6942	86.33	81.5797	CM023090.1	5958862	5965985	+	2028	-	hypothetical protein
TGRH88_017680	0.491513	0.289256	0.316752	0.818297	0.98887	0.948594	CM023090.1	5971172	5986297	+	2985	-	hypothetical protein
TGRH88_017710	11.9707	12.0401	12.2869	16.9853	20.69	17.9571	CM023090.1	6019190	6021436	-	2247	-	hypothetical protein
TGRH88_017720	215.008	234.007	237.441	176.732	179.915	157.612	CM023090.1	6026909	6027352	-	444	-	hypothetical protein
TGRH88_017730	86.6934	84.2966	86.7014	80.4587	77.0459	69.2261	CM023090.1	6029699	6030481	-	783	-	mediator complex subunit MED7
TGRH88_017740	10.9674	9.62291	10.6198	15.9922	18.9271	19.9207	CM023090.1	6032638	6043804	-	5244	-	DNA-directed RNA polymerase III RPC1
TGRH88_017750	3.46061	2.41229	3.57667	8.56057	8.47716	8.35974	CM023090.1	6047082	6056069	+	8988	-	hypothetical protein
TGRH88_017760	16.6296	14.5962	19.0537	25.2393	23.5966	26.0499	CM023090.1	6059082	6079024	-	4476	-	RecF/RecN/SMC N terminal domain-containing protein
TGRH88_017780	20.2445	17.0042	19.2453	26.7678	26.3702	28.5052	CM023090.1	6090260	6093040	+	1749	-	phospholipase
TGRH88_017800	5.81128	6.32413	6.05123	9.08654	9.78022	9.27671	CM023090.1	6095076	6129608	-	9375	-	putative dynein gamma chain, flagellar outer arm
TGRH88_017820	29.9969	28.0509	30.2386	36.0087	34.168	38.6306	CM023090.1	6155126	6164833	+	2589	-	variable surface lipoprotein
TGRH88_017840	117.585	121.993	145.182	93.4515	96.0865	103.624	CM023090.1	6166679	6168499	-	648	-	U1 zinc finger protein
TGRH88_017850	183.131	191.665	174.57	146.716	145.053	139.651	CM023090.1	6169589	6172986	+	924	-	hypothetical protein
TGRH88_017860	36.3425	34.5982	41.1021	32.1613	29.6965	30.6118	CM023090.1	6175950	6180937	+	4212	-	hypothetical protein
TGRH88_017880	46.427	45.4538	48.1651	43.6224	38.3611	41.4407	CM023090.1	6192497	6200225	-	3453	-	hypothetical protein
TGRH88_017890	39.052	40.2578	42.4076	34.0383	32.2851	32.8101	CM023090.1	6202577	6213658	+	2700	-	hypothetical protein
TGRH88_017900	21.3054	25.963	19.659	16.2908	17.9615	13.0163	CM023090.1	6214736	6216900	-	606	-	putative short chain dehydrogenase family protein
TGRH88_017910	30.0556	33.6952	32.1104	26.4821	25.2177	24.5358	CM023090.1	6220536	6226974	+	3186	-	bromodomain-containing protein
TGRH88_017920	26.4077	29.3384	32.5495	28.5008	22.4059	22.5316	CM023090.1	6230329	6233821	+	2289	-	isoprenylcysteine carboxyl methyltransferase (icmt) family protein
TGRH88_017940	35.0242	28.3462	35.4635	56.7747	58.8551	68.0511	CM023090.1	6251188	6255176	-	3354	-	hypothetical protein
TGRH88_017950	2.63888	2.46735	2.88467	3.23342	4.09349	4.28374	CM023090.1	6260394	6267905	+	3966	-	hypothetical protein
TGRH88_017960	20.5918	17.5577	22.6574	26.3367	31.2258	30.4832	CM023090.1	6270937	6273444	-	2508	-	hypothetical protein
TGRH88_017970	55.861	55.9096	60.6173	48.9654	53.296	48.26	CM023090.1	6278716	6283769	+	1800	-	putative tRNA pseudouridine synthase B
TGRH88_017980	34.5585	28.8973	30.9094	24.6267	22.32	21.7268	CM023090.1	6286183	6287583	-	1401	-	hypothetical protein
TGRH88_017990	69.0151	69.3263	68.9574	47.3591	50.0491	49.0872	CM023090.1	6289454	6294565	+	1644	-	phosphotransferase enzyme family protein
TGRH88_018010	26.7182	28.4052	27.9949	25.614	22.378	24.1468	CM023090.1	6304876	6310050	+	2094	-	hypothetical protein
TGRH88_018020	0.36263	0.388014	0.254939	0.891867	1.02596	1.22702	CM023090.1	6311152	6317773	-	2967	-	hypothetical protein
TGRH88_018040	72.6612	67.5342	71.483	61.0431	65.1871	64.7013	CM023090.1	6323121	6326344	-	1824	-	hypothetical protein
TGRH88_018070	29.974	21.4227	30.7871	55.0303	66.685	69.6082	CM023090.1	6343011	6347027	-	4017	-	AP2 domain transcription factor AP2IX-9
TGRH88_018110	23.3603	21.4595	24.168	34.4287	36.1059	34.4465	CM023090.1	6368086	6387693	-	19608	-	RNA pseudouridine synthase superfamily protein
TGRH88_018140	11.9464	9.52041	10.1046	21.7536	22.2979	20.071	CM023090.1	6412100	6412492	-	393	-	hypothetical protein
TGRH88_018160	1.75053	1.71698	2.74979	7.28596	6.60353	6.56081	CM023090.1	6450629	6451340	+	447	-	hypothetical protein
TGRH88_018280	4.13286	2.70243	0	14.3346	14.2912	12.8189	CM023090.1	2794252	2794322	-	71	-	tRNA-Gly
TGRH88_018350	1.07654	0.829639	0.594657	1.9603	2.86446	2.46457	CM023081.1	32213	40443	-	2544	-	hypothetical protein
TGRH88_018360	2.45351	1.53434	2.16479	14.1184	15.9329	19.0507	CM023081.1	42536	48475	-	5940	-	hypothetical protein
TGRH88_018370	31.2496	33.4603	31.2651	28.0181	28.4391	29.1857	CM023081.1	51660	55780	-	1878	-	hypothetical protein
TGRH88_018380	13.9459	12.9918	14.9495	22.6374	23.5281	24.1129	CM023081.1	58140	74301	-	8241	-	hypothetical protein
TGRH88_018410	1.20174	0.922466	1.3132	1.95723	2.66086	2.80908	CM023081.1	101982	103853	+	1872	-	hypothetical protein
TGRH88_018420	0.562375	0.289588	0.638763	1.52144	1.65738	1.67164	CM023081.1	103995	110951	+	6957	-	hypothetical protein
TGRH88_018430	63.9834	63.4119	65.4001	52.451	46.3839	45.789	CM023081.1	114245	115123	-	879	-	hypothetical protein
TGRH88_018440	73.6356	85.2768	86.4032	65.3119	53.547	54.5764	CM023081.1	115315	117117	-	441	-	sybindin family protein
TGRH88_018450	36.0797	39.4017	39.0451	36.4433	31.8265	31.7983	CM023081.1	119211	128069	+	2223	-	SPRY domain-containing protein
TGRH88_018460	7.15204	5.03588	6.75912	17.0873	18.4072	20.2729	CM023081.1	131233	141412	-	9792	-	hypothetical protein
TGRH88_018470	186.613	179.059	176.581	210.817	210.348	217.158	CM023081.1	144761	150053	-	1737	-	NADP-specific glutamate dehydrogenase
TGRH88_018480	37.9024	33.8048	43.5144	51.1114	46.6842	52.1675	CM023081.1	153679	161421	+	2049	-	endonuclease/exonuclease/phosphatase family protein
TGRH88_018490	77.0371	83.7675	84.7886	70.8527	67.4816	70.1027	CM023081.1	164485	167797	+	339	-	hypothetical protein
TGRH88_018510	23.9372	24.249	23.4003	21.0245	21.741	20.002	CM023081.1	171726	179805	+	3984	-	DHHC zinc finger domain-containing protein
TGRH88_018520	61.947	65.5566	60.293	54.7966	47.8594	48.5849	CM023081.1	181676	187976	-	1380	-	hypothetical protein
TGRH88_018530	42.0284	42.3784	42.905	34.0478	34.5807	33.1913	CM023081.1	192430	196289	+	3321	-	triacylglycerol lipase
TGRH88_018540	0.135849	0.244283	0.415847	0.636098	0.704634	0.538407	CM023081.1	201344	205663	+	4320	-	hypothetical protein
TGRH88_018550	1.01348	0.69795	0.917156	2.44567	2.86734	3.25497	CM023081.1	208175	212710	-	4536	-	hypothetical protein
TGRH88_018560	8.21315	6.48934	6.93691	8.65396	11.4228	10.786	CM023081.1	216347	221711	+	4716	-	hypothetical protein
TGRH88_018590	26.7495	25.7396	31.4433	33.3187	32.6597	37.2201	CM023081.1	234601	242319	-	7719	-	cyclin protein
TGRH88_018600	11.3873	12.3448	13.7886	17.711	18.8782	17.3502	CM023081.1	244039	244925	+	816	-	hypothetical protein
TGRH88_018610	57.3471	57.2252	64.3178	45.0417	43.433	43.2665	CM023081.1	247322	249088	+	1767	-	Yip1 domain-containing protein
TGRH88_018620	175.312	195.018	188.843	162.396	125.007	158.322	CM023081.1	250812	251177	-	366	-	putative ribosomal protein L20
TGRH88_018650	287.464	315.885	282.024	206.737	199.643	192.284	CM023081.1	274069	276901	-	639	-	putative ran binding family protein 1
TGRH88_018660	60.8922	58.3143	62.6731	50.389	51.8993	50.0677	CM023081.1	278631	281532	+	1836	-	mitochondrial carrier superfamily protein
TGRH88_018670	1261.72	1319.07	1281.75	1014.39	1001.64	982.918	CM023081.1	283166	285862	-	906	-	hypothetical protein
TGRH88_018710	101.461	109.897	105.958	77.2179	76.0661	67.418	CM023081.1	311466	313093	-	804	-	hypothetical protein
TGRH88_018720	39.849	42.1943	39.6696	31.0392	32.4025	32.2459	CM023081.1	315325	317052	+	1728	-	transporter, major facilitator family protein
TGRH88_018730	2.67244	2.15522	1.60741	4.75818	5.15262	5.58746	CM023081.1	319392	321038	+	1647	-	transporter, major facilitator family protein
TGRH88_018740	259.326	260.177	243.49	233.524	239.19	229.99	CM023081.1	323060	324295	-	1236	-	hypothetical protein
TGRH88_018750	126.725	119.134	120.512	137.904	150.544	160.54	CM023081.1	326801	328417	-	1617	-	hypothetical protein
TGRH88_018780	78.2977	76.3185	81.1106	105.329	106.658	109.533	CM023081.1	353864	356175	-	1203	-	hypothetical protein
TGRH88_018820	15.8456	10.3341	18.2044	67.6778	62.4342	71.7924	CM023081.1	391746	393224	-	1179	-	poly(ADP-ribose) polymerase and DNA-Ligase Zn-finger region domain-containing protein
TGRH88_018860	0.892631	0.489699	0.775124	1.14921	1.44107	1.64243	CM023081.1	415238	424379	+	6465	-	hypothetical protein
TGRH88_018890	43.9441	42.7543	48.8168	69.2026	60.2699	75.8452	CM023081.1	444755	453512	+	1656	-	putative 3-oxoacyl-acyl-carrier protein synthase I/II
TGRH88_018900	19.7101	21.4266	22.3873	18.629	16.7292	14.3497	CM023081.1	455166	457230	-	1191	-	ribosomal protein RPL27
TGRH88_018930	67.6567	67.5415	67.4584	64.9259	61.7225	62.6439	CM023081.1	470796	480982	-	2436	-	hypothetical protein
TGRH88_018960	7.35236	4.78062	8.70439	16.7047	18.4642	20.6411	CM023081.1	498301	502955	-	3552	-	hypothetical protein
TGRH88_018990	1517.07	1558.38	1482.83	1198.55	1138.6	1080.33	CM023081.1	516916	518257	-	492	-	profilin PRF
TGRH88_019000	91.1452	93.9297	94.5504	67.4384	61.1841	62.9826	CM023081.1	519744	523636	+	1482	-	WD domain, G-beta repeat-containing protein
TGRH88_019020	197.557	204.494	198.734	171.841	174.723	157.642	CM023081.1	530518	532126	+	1011	-	hypothetical protein
TGRH88_019030	14.2893	14.7721	17.0554	23.7686	24.9904	26.9117	CM023081.1	535893	544159	+	2916	-	DHHC zinc finger domain-containing protein
TGRH88_019040	1039.62	1056.95	1086.52	762.793	732.872	725.959	CM023081.1	546714	548400	+	291	-	hypothetical protein
TGRH88_019050	142.525	125.601	129.549	146.557	162.172	156.024	CM023081.1	551874	553448	-	1575	-	EF hand domain-containing protein
TGRH88_019070	31.4355	33.2288	31.7221	47.7384	45.17	47.5439	CM023081.1	563375	564295	+	921	-	hypothetical protein
TGRH88_019080	5.3274	4.91178	6.38576	9.20194	13.8666	11.2363	CM023081.1	566027	566944	+	918	-	hypothetical protein
TGRH88_019100	58.6867	63.439	63.7151	52.9967	55.9275	58.3074	CM023081.1	574366	578457	+	1110	-	carboxyvinyl-carboxyphosphonate phosphorylmutase
TGRH88_019160	2307.25	2521.54	2308.68	1895.69	1641.12	1675.68	CM023081.1	624705	626058	+	321	-	putative thioredoxin
TGRH88_019170	1.54555	0.721869	0.853729	2.7569	4.02565	4.18509	CM023081.1	632723	637575	+	1329	-	intraflagellar transport 80 family protein
TGRH88_019180	440.424	445.014	428.157	322.448	341.903	322.598	CM023081.1	639816	644309	+	1605	-	sporozoite protein with an altered thrombospondin repeat SPATR
TGRH88_019190	50.4591	52.2308	49.005	44.4834	40.6136	38.2631	CM023081.1	646756	650215	-	2487	-	yrdC domain-containing protein
TGRH88_019230	63.0935	66.35	71.4434	61.7592	58.5049	52.3708	CM023081.1	663497	667253	+	1203	-	putative KDEL endoplasmic reticulum proteinretention receptor 2 (KDELR2)
TGRH88_019240	55.398	60.287	53.606	45.9023	40.9612	41.037	CM023081.1	669431	671155	-	1725	-	hypothetical protein
TGRH88_019260	65.5075	69.7452	65.2572	50.4716	51.9692	47.0478	CM023081.1	683368	690243	-	978	-	tRNA -methyltransferase family protein
TGRH88_019290	1.23986	0.630568	0.799018	1.62459	2.25194	2.84865	CM023081.1	713905	721855	-	2130	-	hypothetical protein
TGRH88_019310	22.6426	27.2952	25.2929	19.4266	18.7697	20.7798	CM023081.1	730130	746948	-	4998	-	hypothetical protein
TGRH88_019320	33.7345	37.1546	33.2779	29.6764	24.527	28.3831	CM023081.1	750824	758809	+	1557	-	WD domain, G-beta repeat-containing protein
TGRH88_019380	155.478	167.291	152.974	119.661	103.747	105.025	CM023081.1	789876	791035	-	882	-	Der1ER1
TGRH88_019400	18.7951	19.2625	19.4292	14.8473	17.074	14.9906	CM023081.1	796078	797352	+	1275	-	hypothetical protein
TGRH88_019420	32.2064	27.5535	31.6814	39.4171	40.9166	36.7308	CM023081.1	808374	814189	+	3447	-	EGF family domain-containing protein
TGRH88_019430	91.5919	89.2819	93.0019	112.071	113.215	120.32	CM023081.1	817455	820875	+	1038	-	hypothetical protein
TGRH88_019440	26.6052	26.4761	30.9991	34.5104	33.2605	32.7676	CM023081.1	822821	845895	-	7305	-	DEAD/DEAH box helicase domain-containing protein
TGRH88_019460	126.339	127.494	134.983	102.445	101.144	100.462	CM023081.1	859252	862331	+	456	-	hypothetical protein
TGRH88_019490	10.8976	8.41548	11.7623	11.4321	13.0935	15.1379	CM023081.1	884993	897847	-	4389	-	hypothetical protein
TGRH88_019500	16.2251	13.4542	15.041	9.00057	10.7158	10.0545	CM023081.1	903426	906703	+	1911	-	hypothetical protein
TGRH88_019510	16.6084	18.5313	16.8628	13.3961	11.0902	10.9482	CM023081.1	908887	912462	-	1755	-	programmed cell death protein 2, c-terminal domain-containing protein
TGRH88_019530	17.8194	17.9581	17.604	13.5158	14.8968	13.1597	CM023081.1	922152	934288	-	2997	-	NOL1/NOP2/sun family protein
TGRH88_019540	5.92437	4.93663	6.69614	15.1112	16.7366	17.6642	CM023081.1	939327	969193	+	14925	-	dynein heavy chain
TGRH88_019560	0.776279	0.833915	1.1792	1.73088	2.1614	1.29944	CM023081.1	976845	982049	+	2646	-	rhodanese family domain-containing protein
TGRH88_019590	0.633641	0.564997	0.334101	1.07889	1.62974	2.20359	CM023081.1	995731	997428	+	1698	-	Toxoplasma gondii family D protein
TGRH88_019600	49.9748	43.2211	52.4978	85.6915	94.9675	96.3945	CM023081.1	1000143	1005356	-	5214	-	putative histone lysine methyltransferase, SET
TGRH88_019610	139.13	134.834	131.068	129.438	118.083	126.636	CM023081.1	1009506	1016938	-	3120	-	putative eukaryotic initiation factor-3, subunit 8
TGRH88_019640	4.00353	3.55865	3.77331	5.57176	5.49824	6.62279	CM023081.1	1041234	1045767	-	3909	-	hypothetical protein
TGRH88_019650	1.5395	1.26178	1.6105	2.21633	2.82417	2.94354	CM023081.1	1046345	1055294	-	4638	-	hypothetical protein
TGRH88_019670	417.984	445.403	403.257	310.086	292.877	278.887	CM023081.1	1060177	1064775	-	834	-	translation initiation factor 3 subunit
TGRH88_019680	167.114	188.629	190.319	134.554	142.152	128.811	CM023081.1	1065826	1066446	-	621	-	hypothetical protein
TGRH88_019690	215.487	216.028	216.201	156.37	161.918	157.415	CM023081.1	1067445	1075513	+	2526	-	rhomboid protease ROM5
TGRH88_019700	35.4429	35.5062	38.6527	32.1034	31.3278	30.0396	CM023081.1	1078006	1084272	-	2067	-	polynucleotide 5'-hydroxyl-kinase
TGRH88_019720	44.1226	44.0819	45.3875	41.2875	37.8207	38.7419	CM023081.1	1088329	1094771	-	3456	-	RNA recognition motif-containing protein
TGRH88_019730	38.0377	37.0548	35.8316	31.8722	31.2052	30.7661	CM023081.1	1098332	1101355	+	3024	-	hypothetical protein
TGRH88_019740	14.7576	15.4895	17.7071	21.6881	20.3311	21.6757	CM023081.1	1104412	1112660	-	6429	-	hypothetical protein
TGRH88_019750	14.282	13.8587	15.5374	21.5627	19.7317	19.3861	CM023081.1	1117742	1129495	+	10266	-	hypothetical protein
TGRH88_019760	45.3009	47.7044	44.2068	37.0602	32.2698	35.7115	CM023081.1	1131703	1132611	-	909	-	hypothetical protein
TGRH88_019770	53.7774	52.1953	45.2828	48.1582	40.1133	34.0964	CM023081.1	1132787	1133308	-	522	-	hypothetical protein
TGRH88_019780	51.7257	51.9037	56.9164	47.3331	42.8565	45.9883	CM023081.1	1135215	1138669	+	2133	-	Armadillo/beta-catenin family repeat-containing protein
TGRH88_019800	23.7541	25.583	26.204	18.9012	20.6449	18.5881	CM023081.1	1147149	1148937	-	1050	-	zinc finger (CCCH type) motif-containing protein
TGRH88_019810	122.634	130.913	114.875	174.252	158.892	168.832	CM023081.1	1150934	1151989	-	1056	-	hypothetical protein
TGRH88_019820	277.749	243.295	263.365	626.068	677.408	722.003	CM023081.1	1153469	1155089	-	1347	-	putative elongation factor 1-alpha (EF-1-ALPHA)
TGRH88_019830	56.3884	60.2879	34.1002	30.8664	40.0728	32.0512	CM023081.1	1156020	1156918	+	366	-	hypothetical protein
TGRH88_019860	0.487982	0.513729	0.550334	0.697326	0.653488	0.908145	CM023081.1	1166559	1202600	+	30066	-	putative type I fatty acid synthase
TGRH88_019870	40.9802	39.7312	39.6971	45.0102	49.3421	47.2103	CM023081.1	1203017	1206700	-	2277	-	methyltransferase domain-containing protein
TGRH88_019880	36.0535	28.0404	34.5783	56.7873	57.4152	59.7289	CM023081.1	1211845	1215770	+	3459	-	zinc finger (CCCH type) motif-containing protein
TGRH88_019920	267.381	280.645	268.366	214.755	250.881	219.614	CM023081.1	1238845	1241681	+	1299	-	universal stress family protein
TGRH88_019930	33.2211	34.9307	33.5309	30.2316	29.0011	30.9165	CM023081.1	1245278	1251298	-	2535	-	8-oxoguanine DNA glycosylase, N-terminal domain-containing protein
TGRH88_019940	48.2597	53.3656	50.7466	46.4523	42.7836	43.1112	CM023081.1	1251603	1253795	+	1893	-	hypothetical protein
TGRH88_019950	38.1952	39.9735	41.8702	35.3593	32.6416	31.1849	CM023081.1	1256349	1264596	-	2484	-	tetratricopeptide repeat-containing protein
TGRH88_019960	14.4772	13.877	16.1054	13.9125	12.0452	12.9888	CM023081.1	1267927	1271196	-	3270	-	hypothetical protein
TGRH88_019970	81.5433	88.2588	86.1942	67.213	72.2795	67.1365	CM023081.1	1272411	1279193	+	1437	-	general transcription factor IIH polypeptide 2 GTF2H2
TGRH88_019990	125.996	134.613	125.355	95.4365	93.4426	92.89	CM023081.1	1288051	1291707	-	1461	-	hypothetical protein
TGRH88_020000	78.9386	85.2973	78.0041	60.7392	59.1301	57.6294	CM023081.1	1293862	1298781	+	1560	-	hypothetical protein
TGRH88_020010	540.777	536.517	530.963	424.065	464.849	424.733	CM023081.1	1300905	1304255	+	1980	-	hypothetical protein
TGRH88_020040	25.7056	25.7894	24.4001	20.5676	18.1452	19.3811	CM023081.1	1311973	1315823	+	3162	-	hypothetical protein
TGRH88_020080	197.759	193.507	193.273	142.637	176.991	148.797	CM023081.1	1337790	1342617	+	2289	-	hypothetical protein
TGRH88_020100	109.484	114.328	115.983	99.6118	104.833	102.583	CM023081.1	1350985	1362413	-	2916	-	HEAT repeat-containing protein
TGRH88_020150	32.3822	31.1533	30.4034	36.276	38.5181	40.35	CM023081.1	1396511	1400356	+	2208	-	hypothetical protein
TGRH88_020160	27.5448	21.131	27.2674	44.9977	47.4458	51.4743	CM023081.1	1403656	1409958	+	5607	-	hypothetical protein
TGRH88_020170	383.964	383.125	415.838	310.926	293.446	311.563	CM023081.1	1411822	1412130	-	309	-	putative rhoptry protein
TGRH88_020180	58.7248	57.7863	63.1258	76.679	69.2272	76.7816	CM023081.1	1414348	1415373	-	1026	-	rhoptry protein ROP7
TGRH88_020200	236.56	220.759	227.585	280.132	270.356	303.031	CM023081.1	1422225	1423961	-	1737	-	rhoptry protein ROP4
TGRH88_020240	71.0324	65.6938	71.5296	78.5164	80.9456	79.5268	CM023081.1	1435694	1445711	+	4752	-	phosphatidylinositol 3- and 4-kinase
TGRH88_020250	62.6994	59.6938	64.3266	75.8534	75.6866	77.0985	CM023081.1	1448137	1448721	-	585	-	hypothetical protein
TGRH88_020260	3.26037	2.62683	3.60192	5.81575	4.06309	7.22335	CM023081.1	1452548	1453991	-	840	-	hypothetical protein
TGRH88_020270	44.4873	46.0256	47.3734	50.6236	53.2098	59.017	CM023081.1	1458798	1462319	+	1926	-	putative ubiquitin conjugating enzyme E2
TGRH88_020280	19.6258	18.3137	19.9555	29.6887	28.9478	34.7942	CM023081.1	1463187	1469120	+	3075	-	hypothetical protein
TGRH88_020290	23.424	18.318	29.6809	46.4413	44.1811	37.6362	CM023081.1	1469141	1469990	+	309	-	hypothetical protein
TGRH88_020300	19.2204	15.6573	18.2056	26.3751	30.2611	30.9749	CM023081.1	1473240	1477974	-	3033	-	KRUF family protein
TGRH88_020320	186.389	192.622	188.639	157.434	162.897	157.682	CM023081.1	1480505	1485327	-	3072	-	KRUF family protein
TGRH88_020330	2.92497	2.44814	3.16676	3.85514	6.47319	4.637	CM023081.1	1491437	1496860	-	2508	-	hypothetical protein
TGRH88_020340	126.82	113.402	120.006	112.91	108.248	109.425	CM023081.1	1499801	1503215	+	1170	-	ATP-dependent Clp protease adaptor protein ClpS protein
TGRH88_020350	25.0888	22.6765	27.082	35.9853	38.5977	38.2101	CM023081.1	1504158	1517795	-	9189	-	cyclic nucleotide-binding domain-containing protein
TGRH88_020420	24.631	23.1518	27.675	38.1067	36.0754	35.9071	CM023081.1	1581183	1613828	-	24291	-	HECT-domain (ubiquitin-transferase) domain-containing protein
TGRH88_020430	19.6705	20.5325	21.5733	18.6526	14.6931	16.2326	CM023081.1	1618474	1620099	-	1626	-	ubiquinone/menaquinone biosynthesis methyltransferase subfamily protein
TGRH88_020440	17.3955	17.7688	16.9151	14.4591	14.3424	13.7018	CM023081.1	1622005	1631116	-	3801	-	putative periodic tryptophan protein PWP2
TGRH88_020450	10.3299	13.1926	10.6096	8.39734	7.81376	7.2313	CM023081.1	1634171	1635510	-	909	-	hypothetical protein
TGRH88_020480	0.313799	0.123114	0.24267	1.20812	1.59805	1.42752	CM023081.1	1670224	1673340	+	3117	-	peptidase family M13 protein
TGRH88_020490	74.1943	80.767	86.0651	120.913	113.333	109.554	CM023081.1	1676433	1677710	-	468	-	hypothetical protein
TGRH88_020500	63.4956	59.7472	65.2994	74.5369	78.5581	82.1214	CM023081.1	1682212	1686476	+	3714	-	hypothetical protein
TGRH88_020510	6.61397	5.35657	7.00847	12.8072	10.6809	11.8789	CM023081.1	1690164	1711052	-	15528	-	putative histone lysine methyltransferase, SET
TGRH88_020540	8.21093	6.97562	7.61972	21.0045	23.7547	26.5257	CM023081.1	1728404	1751558	-	7743	-	C2 domain-containing protein
TGRH88_020550	58.5017	67.3596	51.1869	38.7373	40.1246	39.2076	CM023081.1	1755456	1755878	+	423	-	Got1 family protein
TGRH88_020560	219.157	222.369	214.565	181.084	164.734	157.16	CM023081.1	1758244	1759753	+	453	-	sjoegren syndrome nuclear autoantigen 1 family protein
TGRH88_020600	42.6093	45.1136	41.6301	36.815	39.3585	37.7997	CM023081.1	1778935	1786840	+	2571	-	transcription initiation factor TFIID complex subunit TAF6
TGRH88_020610	14.6864	14.0756	16.4682	18.9929	18.1637	20.2601	CM023081.1	1788237	1792140	-	2331	-	hypothetical protein
TGRH88_020630	10.4398	10.2881	11.3652	13.9984	13.7433	13.9262	CM023081.1	1799624	1810945	-	5940	-	hypothetical protein
TGRH88_020650	781.277	840.127	764.839	563.865	537.341	515.91	CM023081.1	1817970	1819512	+	807	-	hypothetical protein
TGRH88_020660	1065.47	1154.31	1040.26	795.286	751.938	768.176	CM023081.1	1820629	1822021	-	468	-	putative nucleoside diphosphate kinase
TGRH88_020670	146.845	152.844	140.792	103.557	104.026	100.95	CM023081.1	1823886	1828582	+	1143	-	UV excision repair protein Rad23 protein
TGRH88_020690	25.9064	27.3449	26.8997	17.6109	19.7314	18.5721	CM023081.1	1852605	1858059	-	1884	-	putative embryo sac development arrest EDA7
TGRH88_020750	16.1873	16.2515	18.7477	26.3775	24.3389	25.7357	CM023082.1	60155	66024	+	1281	-	Prp18 domain-containing protein
TGRH88_020780	7.92624	6.11199	8.82868	18.5792	23.0708	22.0715	CM023082.1	83169	98547	-	11427	-	putative membrane protein
TGRH88_020790	9.90492	4.04795	5.18631	10.3064	14.0116	17.0678	CM023082.1	99416	100160	-	237	-	hypothetical protein
TGRH88_020800	59.5166	71.9814	70.9415	56.5009	53.3332	48.9087	CM023082.1	105701	111672	+	825	-	clustered-asparagine-rich protein
TGRH88_020810	8.31144	8.19793	9.02737	11.3327	10.9978	11.1639	CM023082.1	113907	123254	-	8379	-	hypothetical protein
TGRH88_020840	25.4017	21.0588	22.2452	37.7339	34.8229	35.5311	CM023082.1	130232	142018	+	5772	-	hypothetical protein
TGRH88_020850	39.4182	40.3913	39.6374	32.7027	30.9693	32.3728	CM023082.1	144682	146346	-	1665	-	kelch repeat-containing protein
TGRH88_020880	46.5099	41.561	46.5636	53.186	55.8197	52.8832	CM023082.1	166749	178046	-	8370	-	Myb family DNA-binding domain-containing protein
TGRH88_020910	8.84597	8.42852	8.79539	12.0097	17.1615	13.8494	CM023082.1	196819	197979	+	1161	-	SAG-related sequence SRS12A
TGRH88_020920	447.997	428.008	435.719	403.144	397.726	392.051	CM023082.1	201881	207040	-	1851	-	RNA recognition motif-containing protein
TGRH88_020930	720.08	766.668	725.698	654.48	532.872	553.956	CM023082.1	208846	210820	-	699	-	hypothetical protein
TGRH88_020940	429.552	442.336	437.436	346.069	346.802	342.827	CM023082.1	212065	215360	+	1269	-	cathepsin CPL
TGRH88_020950	75.2347	79.3063	80.3341	72.435	69.9201	66.4127	CM023082.1	217194	226353	-	3219	-	hypothetical protein
TGRH88_020970	58.5683	63.4599	62.8292	52.4059	55.8722	52.2905	CM023082.1	231538	240567	-	2313	-	zinc knuckle domain-containing protein
TGRH88_020980	236.658	251.557	243.848	208.962	198.269	196.878	CM023082.1	241490	242279	+	696	-	beta-hydroxyacyl-acyl carrier protein dehydratase (FABZ)
TGRH88_020990	74.8116	82.1368	71.7476	62.1524	62.131	61.9305	CM023082.1	244439	246380	-	1161	-	hypothetical protein
TGRH88_021020	216.904	208.512	201.656	184.087	197.342	185.654	CM023082.1	268704	278956	-	2583	-	dynamin-related protein DRPB
TGRH88_021050	16.4882	14.8784	17.7403	28.9722	30.8018	31.693	CM023082.1	305016	317219	-	3411	-	hypothetical protein
TGRH88_021070	553.826	586.593	574.907	480.592	441.761	451.05	CM023082.1	326162	329568	+	1119	-	hypothetical protein
TGRH88_021140	0.284997	0.223628	0.275497	0	0.0537547	0	CM023082.1	370816	372531	+	1716	-	cAMP-dependent protein kinase
TGRH88_021190	8.94892	8.05061	10.9097	6.40546	6.8806	6.06997	CM023082.1	396855	398570	+	1716	-	cAMP-dependent protein kinase
TGRH88_021210	55.7966	56.1501	58.9741	52.0597	52.3863	52.241	CM023082.1	418875	432968	-	5124	-	glycosyltransferase
TGRH88_021220	158.445	152.705	159.001	212.643	203.289	231.052	CM023082.1	436018	441935	+	1668	-	putative thioredoxin
TGRH88_021230	377.726	379.326	389.989	284.365	252.231	279.812	CM023082.1	444558	444996	-	369	-	hypothetical protein
TGRH88_021250	35.8283	34.9307	34.149	31.4647	27.7067	27.634	CM023082.1	456405	457922	-	1365	-	hypothetical protein
TGRH88_021260	0.230066	0.0967101	0.158855	0.307789	0.619913	0.713597	CM023082.1	459379	462354	-	2976	-	PAN domain-containing protein
TGRH88_021270	1093.8	1142.73	1042.6	923.368	869.862	862.026	CM023082.1	464360	464731	-	372	-	histone H2Bv
TGRH88_021300	15.9959	15.2375	16.3213	19.02	18.8582	19.6811	CM023082.1	479304	503757	-	14865	-	putative glutamic acid-rcih protein
TGRH88_021310	54.8633	54.3254	55.5236	52.5455	42.2317	42.0121	CM023082.1	504414	510889	+	2241	-	HAD hydrolase, family IIA protein
TGRH88_021320	35.7548	40.3677	36.925	30.9141	30.1412	25.9965	CM023082.1	513023	518900	-	1521	-	SRP40, C-terminal domain-containing protein
TGRH88_021330	24.2258	19.9454	24.3209	47.9595	39.7494	38.8578	CM023082.1	519858	525563	+	3771	-	RNA recognition motif-containing protein
TGRH88_021360	8.87438	9.17735	8.4853	11.643	12.4628	13.0647	CM023082.1	541284	545331	+	1014	-	syntaxin protein
TGRH88_021380	79.5752	75.7271	82.7984	59.2254	60.4531	58.9295	CM023082.1	549663	550901	-	1239	-	formate/nitrite transporter protein
[truncated: 3,315 more rows]

## Sheet: figure 9
Gene Ontology (GO) enrichment analysis results
[truncated: 383 more rows]

[truncated: 7 more sheets: figure 10, figure 11A, figure 11B, figure 12A, figure 12 B~F, figure 14, figure 15]
